# Supplementary material for: A lightweight intrusion detection method for IoT based on deep learning and dynamic quantization
Source: PeerJ Comput Sci. 2023 Sep 22;9:e1569. doi: 10.7717/peerj-cs.1569 (PMC10557502; doi:10.7717/peerj-cs.1569)
Supplement: Supplemental Information 1 [file peerj-cs-09-1569-s001.zip]

Archive with 174 entries (162 files):
- source code/
- source code/CIC IDS2017 experiment/
- source code/CIC IDS2017 experiment/.idea/
- source code/CIC IDS2017 experiment/.idea/.gitignore
- source code/CIC IDS2017 experiment/.idea/Anomaly-Detection-master.iml
- source code/CIC IDS2017 experiment/.idea/inspectionProfiles/
- source code/CIC IDS2017 experiment/.idea/inspectionProfiles/Project_Default.xml
- source code/CIC IDS2017 experiment/.idea/inspectionProfiles/profiles_settings.xml
- source code/CIC IDS2017 experiment/.idea/misc.xml
- source code/CIC IDS2017 experiment/.idea/modules.xml
- source code/CIC IDS2017 experiment/.idea/workspace.xml
- source code/CIC IDS2017 experiment/contrast experiment/
- source code/CIC IDS2017 experiment/contrast experiment/ANNM.py
- source code/CIC IDS2017 experiment/contrast experiment/AnnM.pth
- source code/CIC IDS2017 experiment/contrast experiment/Ann_params.pth
- source code/CIC IDS2017 experiment/contrast experiment/BMica.py
- source code/CIC IDS2017 experiment/contrast experiment/BMipca.py
- source code/CIC IDS2017 experiment/contrast experiment/BMipca2.py
- source code/CIC IDS2017 experiment/contrast experiment/BMpca.py
- source code/CIC IDS2017 experiment/contrast experiment/BMtest.pth
- source code/CIC IDS2017 experiment/contrast experiment/BMtest_params.pth
- source code/CIC IDS2017 experiment/contrast experiment/BlstmB.py
- source code/CIC IDS2017 experiment/contrast experiment/BlstmM.py
- source code/CIC IDS2017 experiment/contrast experiment/CnnM.py
- source code/CIC IDS2017 experiment/contrast experiment/DESF.py
- source code/CIC IDS2017 experiment/contrast experiment/DTM.py
- source code/CIC IDS2017 experiment/contrast experiment/Dataset_to_Dataloader.py
- source code/CIC IDS2017 experiment/contrast experiment/DnnM.pth
- source code/CIC IDS2017 experiment/contrast experiment/DnnM.py
- source code/CIC IDS2017 experiment/contrast experiment/Dnn_params.pth
- source code/CIC IDS2017 experiment/contrast experiment/Ica.py
- source code/CIC IDS2017 experiment/contrast experiment/KNNM.py
- source code/CIC IDS2017 experiment/contrast experiment/KmeansM.py
- source code/CIC IDS2017 experiment/contrast experiment/Kpca.py
- source code/CIC IDS2017 experiment/contrast experiment/Kzhe.py
- source code/CIC IDS2017 experiment/contrast experiment/LMtest.pth
- source code/CIC IDS2017 experiment/contrast experiment/LMtest_params.pth
- source code/CIC IDS2017 experiment/contrast experiment/LSTM.py
- source code/CIC IDS2017 experiment/contrast experiment/LstmM.py
- source code/CIC IDS2017 experiment/contrast experiment/MLPM.py
- source code/CIC IDS2017 experiment/contrast experiment/MergeFiles.py
- source code/CIC IDS2017 experiment/contrast experiment/Multiple_LSTM.py
- source code/CIC IDS2017 experiment/contrast experiment/RFM.py
- source code/CIC IDS2017 experiment/contrast experiment/RNNM.py
- source code/CIC IDS2017 experiment/contrast experiment/SVMM.py
- source code/CIC IDS2017 experiment/contrast experiment/Toptuna.py
- source code/CIC IDS2017 experiment/contrast experiment/XGBM.py
- source code/CIC IDS2017 experiment/contrast experiment/Zhexian.py
- source code/CIC IDS2017 experiment/contrast experiment/__pycache__/
- source code/CIC IDS2017 experiment/contrast experiment/__pycache__/Ica.cpython-310.pyc
- source code/CIC IDS2017 experiment/contrast experiment/__pycache__/Kpca.cpython-310.pyc
- source code/CIC IDS2017 experiment/contrast experiment/__pycache__/Toptuna.cpython-310.pyc
- source code/CIC IDS2017 experiment/contrast experiment/best_model_feature.pth
- source code/CIC IDS2017 experiment/contrast experiment/bfriday1.py
- source code/CIC IDS2017 experiment/contrast experiment/bfriday2.py
- source code/CIC IDS2017 experiment/contrast experiment/bfriday3.py
- source code/CIC IDS2017 experiment/contrast experiment/bfridaymerge.py
- source code/CIC IDS2017 experiment/contrast experiment/bilstm_method1.pkl
- source code/CIC IDS2017 experiment/contrast experiment/bilstm_method2.pth
- source code/CIC IDS2017 experiment/contrast experiment/bilstm_params.pkl
- source code/CIC IDS2017 experiment/contrast experiment/blsm_lda.py
- source code/CIC IDS2017 experiment/contrast experiment/blstmS.py
- source code/CIC IDS2017 experiment/contrast experiment/blstm_fa.py
- source code/CIC IDS2017 experiment/contrast experiment/blstm_friday.py
- source code/CIC IDS2017 experiment/contrast experiment/blstm_fw.py
- source code/CIC IDS2017 experiment/contrast experiment/blstm_hebing.py
- source code/CIC IDS2017 experiment/contrast experiment/blstm_ipca.py
- source code/CIC IDS2017 experiment/contrast experiment/blstm_kpca.py
- source code/CIC IDS2017 experiment/contrast experiment/blstm_lle.py
- source code/CIC IDS2017 experiment/contrast experiment/blstm_mnpca.py
- source code/CIC IDS2017 experiment/contrast experiment/blstm_opt.py
- source code/CIC IDS2017 experiment/contrast experiment/blstm_pca.py
- source code/CIC IDS2017 experiment/contrast experiment/blstm_test.py
- source code/CIC IDS2017 experiment/contrast experiment/blstm_train1.py
- source code/CIC IDS2017 experiment/contrast experiment/blstm_train2.py
- source code/CIC IDS2017 experiment/contrast experiment/blstm_train3.py
- source code/CIC IDS2017 experiment/contrast experiment/cic_blstm.py
- source code/CIC IDS2017 experiment/contrast experiment/cic_cnn.py
- source code/CIC IDS2017 experiment/contrast experiment/cic_dl-bilstm.py
- source code/CIC IDS2017 experiment/contrast experiment/cic_dnn.py
- source code/CIC IDS2017 experiment/contrast experiment/cic_rnn.py
- source code/CIC IDS2017 experiment/contrast experiment/cnnM.pth
- source code/CIC IDS2017 experiment/contrast experiment/cnn_params.pth
- source code/CIC IDS2017 experiment/contrast experiment/cprplt.py
- source code/CIC IDS2017 experiment/contrast experiment/db.sqlite3
- source code/CIC IDS2017 experiment/contrast experiment/demo.jpg
- source code/CIC IDS2017 experiment/contrast experiment/dl-blstm.py
- source code/CIC IDS2017 experiment/contrast experiment/dnn-blstm.py
- source code/CIC IDS2017 experiment/contrast experiment/embedding_lookup_avx2.cc
- source code/CIC IDS2017 experiment/contrast experiment/hebing.py
- source code/CIC IDS2017 experiment/contrast experiment/hunxiao.py
- source code/CIC IDS2017 experiment/contrast experiment/ipca_kzhe.py
- source code/CIC IDS2017 experiment/contrast experiment/kzhe_train3.py
- source code/CIC IDS2017 experiment/contrast experiment/kzqt.pkl
- source code/CIC IDS2017 experiment/contrast experiment/kzqt_params.pkl
- source code/CIC IDS2017 experiment/contrast experiment/kztest.pkl
- source code/CIC IDS2017 experiment/contrast experiment/kztest_params.pkl
- source code/CIC IDS2017 experiment/contrast experiment/mergefriday.py
- source code/CIC IDS2017 experiment/contrast experiment/mergefriday1.py
- source code/CIC IDS2017 experiment/contrast experiment/mergefriday2.py
- source code/CIC IDS2017 experiment/contrast experiment/mergefriday3.py
- source code/CIC IDS2017 experiment/contrast experiment/mergefw.py
- source code/CIC IDS2017 experiment/contrast experiment/mergewesday.py
- source code/CIC IDS2017 experiment/contrast experiment/model_constructor.py
- source code/CIC IDS2017 experiment/contrast experiment/outQuant.pth
- source code/CIC IDS2017 experiment/contrast experiment/report.log
- source code/CIC IDS2017 experiment/contrast experiment/rnnM.pth
- source code/CIC IDS2017 experiment/contrast experiment/rnn_params.pth
- source code/CIC IDS2017 experiment/contrast experiment/selector.py
- source code/CIC IDS2017 experiment/contrast experiment/test1.py
- source code/CIC IDS2017 experiment/contrast experiment/zhuzuan.py
- source code/N-BaIoT experiment/
- source code/N-BaIoT experiment/.idea/
- source code/N-BaIoT experiment/.idea/.gitignore
- source code/N-BaIoT experiment/.idea/Detection-of-IOT-Botnet-Attacks-master.iml
- source code/N-BaIoT experiment/.idea/inspectionProfiles/
- source code/N-BaIoT experiment/.idea/inspectionProfiles/Project_Default.xml
- source code/N-BaIoT experiment/.idea/inspectionProfiles/profiles_settings.xml
- source code/N-BaIoT experiment/.idea/misc.xml
- source code/N-BaIoT experiment/.idea/modules.xml
- source code/N-BaIoT experiment/.idea/workspace.xml
- source code/N-BaIoT experiment/contrast experiment/
- source code/N-BaIoT experiment/contrast experiment/ANNM.py
- source code/N-BaIoT experiment/contrast experiment/BMtest.pth
- source code/N-BaIoT experiment/contrast experiment/BMtest_params.pth
- source code/N-BaIoT experiment/contrast experiment/LMtest.pth
- source code/N-BaIoT experiment/contrast experiment/LMtest_params.pth
- source code/N-BaIoT experiment/contrast experiment/MLPM.py
- source code/N-BaIoT experiment/contrast experiment/Pca.py
- source code/N-BaIoT experiment/contrast experiment/RMtest.pth
- source code/N-BaIoT experiment/contrast experiment/RMtest_params.pth
- source code/N-BaIoT experiment/contrast experiment/SVMM.py
- source code/N-BaIoT experiment/contrast experiment/__pycache__/
- source code/N-BaIoT experiment/contrast experiment/__pycache__/Pca.cpython-38.pyc
- source code/N-BaIoT experiment/contrast experiment/__pycache__/multipre.cpython-38.pyc
- source code/N-BaIoT experiment/contrast experiment/__pycache__/pre.cpython-38.pyc
- source code/N-BaIoT experiment/contrast experiment/__pycache__/pre1.cpython-38.pyc
- source code/N-BaIoT experiment/contrast experiment/best_model_feature.pth
- source code/N-BaIoT experiment/contrast experiment/blstmB.py
- source code/N-BaIoT experiment/contrast experiment/blstm_ipca.py
- source code/N-BaIoT experiment/contrast experiment/blstm_lda.py
- source code/N-BaIoT experiment/contrast experiment/blstm_pca.py
- source code/N-BaIoT experiment/contrast experiment/cnnM.pth
- source code/N-BaIoT experiment/contrast experiment/cnn_ipca.py
- source code/N-BaIoT experiment/contrast experiment/cnn_params.pth
- source code/N-BaIoT experiment/contrast experiment/dl-blstm.py
- source code/N-BaIoT experiment/contrast experiment/dnn-blstm.py
- source code/N-BaIoT experiment/contrast experiment/dnn_ipca.py
- source code/N-BaIoT experiment/contrast experiment/dnn_lstm.py
- source code/N-BaIoT experiment/contrast experiment/knn_pca.py
- source code/N-BaIoT experiment/contrast experiment/kztest.pkl
- source code/N-BaIoT experiment/contrast experiment/kztest_params.pkl
- source code/N-BaIoT experiment/contrast experiment/lstm_ipca.py
- source code/N-BaIoT experiment/contrast experiment/lstm_pca.py
- source code/N-BaIoT experiment/contrast experiment/main.py
- source code/N-BaIoT experiment/contrast experiment/multipre.py
- source code/N-BaIoT experiment/contrast experiment/nbo-bilstm.py
- source code/N-BaIoT experiment/contrast experiment/nbo-dlblstm.py
- source code/N-BaIoT experiment/contrast experiment/nbo-dnnlstm.py
- source code/N-BaIoT experiment/contrast experiment/nbo-lstm.py
- source code/N-BaIoT experiment/contrast experiment/outQuant.pth
- source code/N-BaIoT experiment/contrast experiment/pre.py
- source code/N-BaIoT experiment/contrast experiment/pre1.py
- source code/N-BaIoT experiment/contrast experiment/rnnM.pth
- source code/N-BaIoT experiment/contrast experiment/rnn_ipca.py
- source code/N-BaIoT experiment/contrast experiment/rnn_params.pth
- source code/N-BaIoT experiment/contrast experiment/test1.py
- source code/N-BaIoT experiment/contrast experiment/zhexiantu.py
- source code/N-BaIoT experiment/contrast experiment/zhuzuantu.py
- source code/N-BaIoT experiment/data processing/
- source code/N-BaIoT experiment/data processing/dataprep.py
- source code/N-BaIoT experiment/data processing/main.py
- source code/N-BaIoT experiment/data processing/pre.py
- source code/N-BaIoT experiment/~$tnet Attack Detection.docx
