# Supplementary material for: A lightweight intrusion detection method for IoT based on deep learning and dynamic quantization
Source: PeerJ Comput Sci. 2023 Sep 22;9:e1569. doi: 10.7717/peerj-cs.1569 (PMC10557502; doi:10.7717/peerj-cs.1569)
Supplement: Supplemental Information 1 [file peerj-cs-09-1569-s001.zip › source code/CIC IDS2017 experiment/contrast experiment/Ica.py]

from sklearn.decomposition import FastICA

# ICA降维
class Ica:
    def ica(self,x_train,x_test):
    # def ica(self, x_data):
        ica = FastICA(n_components=55, random_state=0)
        return ica.fit_transform(x_train), ica.transform(x_test)
        # return ica.fit_transform(x_data)
        # 返回ICA降维后的数据
        # return ica.fit_transform(x_train),ica.fit_transform(x_test)
