# Supplementary material for: A lightweight intrusion detection method for IoT based on deep learning and dynamic quantization
Source: PeerJ Comput Sci. 2023 Sep 22;9:e1569. doi: 10.7717/peerj-cs.1569 (PMC10557502; doi:10.7717/peerj-cs.1569)
Supplement: Supplemental Information 1 [file peerj-cs-09-1569-s001.zip › source code/CIC IDS2017 experiment/contrast experiment/KmeansM.py]

# noinspection PyUnresolvedReferences
# noinspection PyUnresolvedReferences
import os
# noinspection PyUnresolvedReferences
# from datetime import time
import time
import numpy as np
import pandas as pd
import seaborn as sns
import torch
import torch.nn as nn
# noinspection PyUnresolvedReferences
from caffe2.perfkernels.hp_emblookup_codegen import args
from scipy.constants import alpha
from sklearn import preprocessing
from sklearn.metrics import precision_recall_fscore_support as score
from sklearn.model_selection import train_test_split
# noinspection PyUnresolvedReferences
# from tests.optimizers.test_tolerance import kwargs
from torch.utils.data import Dataset, DataLoader
from torchvision import transforms

sns.set(color_codes=True)
# noinspection PyUnresolvedReferences
import matplotlib.pyplot as plt
# noinspection PyUnresolvedReferences
from torch.autograd import Variable
torch.manual_seed(1)
np.random.seed(1)
torch.manual_seed(1)
torch.cuda.manual_seed_all(1)
torch.backends.cudnn.benchmark = False
torch.backends.cudnn.deterministic = True
torch.backends.cudnn.enabled = False

EPOCH = 60  # train the training data n times
TIME_STEP = None  # rnn time step
BATCH_SIZE = 218
INPUT_SIZE = 28  # rnn input size
LR = 0.01  # alerning rate

class CustomDataset(Dataset):
    def __init__(self, features, labels):
        self.features = features
        self.labels = labels

    def __len__(self):
        return (len(self.labels))

    def __getitem__(self, index):  # 通过数据样本中每个样本对应的索引，将该样本从数据列表中取出来
        return self.features[index], self.labels[index]


# dataroot="~/home/szp/guyi/CICIDS2017.csv"
dataroot = r"D:\dataset\cicfriday\mergefriday.csv"
df = pd.read_csv(dataroot, header=0, low_memory=False)
from sklearn import preprocessing

scaler = preprocessing.MinMaxScaler()  # 0-1标准化方法
# scaler = preprocessing.StandardScaler() # z-score标准化方法
df.iloc[:, 0:-1] = scaler.fit_transform(df.iloc[:, 0:-1])
# iloc[]:对数据进行位置索引，从而在数据表中提取出相应的数据
# fit_transform():先对数据拟合fit，找到整体指标，如均值、方差、最大值最小值等等（根据具体转换的目的），再对数据进行转换transform，从而实现数据的标准化、归一化
from collections import Counter

print(Counter(df[' Label']))

from sklearn.decomposition import IncrementalPCA
ipca = IncrementalPCA(n_components=28)
X = df.iloc[:, 0:-1].values
y = df[' Label'].values
ipca.fit(X, y)
X_new = ipca.transform(X)

x_train, x_test, y_train, y_test = train_test_split(X, y, test_size=0.2, random_state=666)
x_train, x_val, y_train, y_val = train_test_split(x_train, y_train, test_size=0.2, random_state=666)
# 从样本中随机的按比例选取train_data和test_data,(所要划分的样本数据集，所要划分的样本结果，样本占比，随机数的种子）

train_data = CustomDataset(x_train, y_train)
test_data = CustomDataset(x_test, y_test)
val_data = CustomDataset(x_val, y_val)
train_loader = DataLoader(train_data, batch_size=BATCH_SIZE, shuffle=True)
test_loader = DataLoader(test_data, batch_size=BATCH_SIZE, shuffle=True)
val_loader = DataLoader(val_data, batch_size=BATCH_SIZE, shuffle=True)

device = torch.device("cuda" if torch.cuda.is_available() else "cpu")

from sklearn.metrics import accuracy_score, recall_score, precision_score, f1_score

from sklearn.cluster import KMeans
model = KMeans(n_clusters=4, random_state=0).fit(x_train, y_train)

y_pred = model.predict(x_test)
acc = accuracy_score(y_test, y_pred)
precision = precision_score(y_test, y_pred, average='weighted')
recall = recall_score(y_test, y_pred, average='weighted')
f1 = f1_score(y_test, y_pred, average='weighted')

# accuracy is 0.9329235163538707, precision is 0.9361260787842635, recall is 0.9329235163538707, f1 score is 0.9334960049480963
# accuracy is 0.9749798007002424, precision is 0.9831367450374873, recall is 0.9749798007002424, f1 score is 0.9784177021252124
print("accuracy is {0}, precision is {1}, recall is {2}, f1 score is {3}".format(acc, precision, recall, f1))
