# Supplementary material for: A lightweight intrusion detection method for IoT based on deep learning and dynamic quantization
Source: PeerJ Comput Sci. 2023 Sep 22;9:e1569. doi: 10.7717/peerj-cs.1569 (PMC10557502; doi:10.7717/peerj-cs.1569)
Supplement: Supplemental Information 1 [file peerj-cs-09-1569-s001.zip › source code/CIC IDS2017 experiment/contrast experiment/Zhexian.py]

from pylab import *
mpl.rcParams['font.sans-serif'] = ['SimHei']  # 添加这条可以让图形显示中文

# x_axis_data = [1, 2, 3, 4, 5]
# y_axis_data = [1, 2, 3, 4, 5]
x_axis_data = [10, 20, 30, 40, 50, 60, 70]
y_axis_data1 = [0.9866, 0.9960, 0.9942, 0.9955, 0.9976, 0.9978, 0.9977]
y_axis_data2 = [0.9939, 0.9950, 0.9942, 0.9968, 0.9978, 0.9977, 0.9976]
y_axis_data3 = [0.9896, 0.9939, 0.9930, 0.9958, 0.9970, 0.9976, 0.9958]

# plot中参数的含义分别是横轴值，纵轴值，线的形状，颜色，透明度,线的宽度和标签
plt.plot(x_axis_data, y_axis_data1, 'ro--', color='#4169E1', alpha=0.8, linewidth=1, label='PCA')
plt.plot(x_axis_data, y_axis_data2, 'b^--', color='red',  alpha=0.8, linewidth=1, label='IPCA')
plt.plot(x_axis_data, y_axis_data3, 'gs--', color='green',  alpha=0.8, linewidth=1, label='ICA')
# 显示标签，如果不加这句，即使在plot中加了label='一些数字'的参数，最终还是不会显示标签
plt.legend(loc="upper right")
plt.xlabel('Dimension')
plt.ylabel('Detection Accuracy')
plt.title('feature dimension reduction with PCA/IPCA/ICA')

plt.show()
plt.savefig('demo.jpg')  # 保存该图片
