# Supplementary material for: A lightweight intrusion detection method for IoT based on deep learning and dynamic quantization
Source: PeerJ Comput Sci. 2023 Sep 22;9:e1569. doi: 10.7717/peerj-cs.1569 (PMC10557502; doi:10.7717/peerj-cs.1569)
Supplement: Supplemental Information 1 [file peerj-cs-09-1569-s001.zip › source code/CIC IDS2017 experiment/contrast experiment/bfridaymerge.py]

import pandas as pd

# 根据file读取数据
def writeData(file):
    # print("Loading raw data...")
    raw_data = pd.read_csv(file, header=None,low_memory=False)
    return raw_data


# 按行合并多个Dataframe数据
def mergeData():
   friday1 = writeData("D:\dataset\cicfriday\Bfriday1.csv")
   # friday1 = friday1.drop([0])
   friday2 = writeData("D:\dataset\cicfriday\Bfriday2.csv")
   friday2 = friday2.drop([0])
   friday3 = writeData("D:\dataset\cicfriday\Bfriday3.csv")
   friday3 = friday3.drop([0])

   frame = [friday1, friday2, friday3]

   # 合并数据
   result = pd.concat(frame)
   list = clearDirtyData(result)
   result = result.drop(list)
   return result


# 清除CIC-IDS数据集中的脏数据，第一行特征名称和含有Nan、Infiniti等数据的行数
def clearDirtyData(df):
   dropList = df[(df[14] == "Nan") | (df[15] == "Infinity")].index.tolist()
   return dropList


raw_data = mergeData()
file = 'D:\dataset\cicfriday/Bfriday.csv'
# file = 'D:\Dataset\MachineLearningCVE（CIC-IDS2017数据集）\CIC-IDS2017.csv'
raw_data.to_csv(file, index=False, header=False)
