# Supplementary material for: A lightweight intrusion detection method for IoT based on deep learning and dynamic quantization
Source: PeerJ Comput Sci. 2023 Sep 22;9:e1569. doi: 10.7717/peerj-cs.1569 (PMC10557502; doi:10.7717/peerj-cs.1569)
Supplement: Supplemental Information 1 [file peerj-cs-09-1569-s001.zip › source code/CIC IDS2017 experiment/contrast experiment/blstm_train1.py]

# noinspection PyUnresolvedReferences
# noinspection PyUnresolvedReferences
import os

# noinspection PyUnresolvedReferences
# from datetime import time
import time
import numpy as np
import pandas as pd
import seaborn as sns
import torch
import torch.nn as nn
# noinspection PyUnresolvedReferences
from caffe2.perfkernels.hp_emblookup_codegen import args
from scipy.constants import alpha
from sklearn import preprocessing
from sklearn.metrics import precision_recall_fscore_support as score
from sklearn.model_selection import train_test_split
# noinspection PyUnresolvedReferences
# from tests.optimizers.test_tolerance import kwargs
from torch.utils.data import Dataset, DataLoader

sns.set(color_codes=True)
# noinspection PyUnresolvedReferences
import matplotlib.pyplot as plt
# noinspection PyUnresolvedReferences
from torch.autograd import Variable
torch.manual_seed(1)

EPOCH = 40  # train the training data n times
TIME_STEP = None  # rnn time step
BATCH_SIZE = 256
INPUT_SIZE = 78  # rnn input size
LR = 0.03  # learning rate

class CustomDataset(Dataset):
    def __init__(self, features, labels):
        self.features = features
        self.labels = labels

    def __len__(self):
        return (len(self.labels))

    def __getitem__(self, index):  # 通过数据样本中每个样本对应的索引，将该样本从数据列表中取出来
        return self.features[index], self.labels[index]


# dataroot="~/home/szp/guyi/CICIDS2017.csv"
dataroot = r"D:\dataset\cicfriday\mergefriday.csv"
df = pd.read_csv(dataroot, header=0, low_memory=False)
from sklearn import preprocessing

scaler = preprocessing.MinMaxScaler()  # 0-1标准化方法
# scaler = preprocessing.StandardScaler() # z-score标准化方法
df.iloc[:, 0:-1] = scaler.fit_transform(df.iloc[:, 0:-1])
# iloc[]:对数据进行位置索引，从而在数据表中提取出相应的数据
# fit_transform():先对数据拟合fit，找到整体指标，如均值、方差、最大值最小值等等（根据具体转换的目的），再对数据进行转换transform，从而实现数据的标准化、归一化
from collections import Counter

print(Counter(df[' Label']))
x_train, x_test, y_train, y_test = train_test_split(df.iloc[:, 0:-1].values, df[' Label'].values, test_size=0.2,
                                                    random_state=666)
x_train, x_val, y_train, y_val = train_test_split(x_train, y_train, test_size=0.2, random_state=666)
print('label distribution in train: ',Counter(y_train))
print('label distribution in test: ',Counter(y_test))
# 从样本中随机的按比例选取train_data和test_data,(所要划分的样本数据集，所要划分的样本结果，样本占比，随机数的种子）
train_data = CustomDataset(x_train, y_train)
test_data = CustomDataset(x_test, y_test)
val_data = CustomDataset(x_val, y_val)
train_loader = DataLoader(train_data, batch_size=BATCH_SIZE, shuffle=True)
test_loader = DataLoader(test_data, batch_size=BATCH_SIZE, shuffle=True)
val_loader = DataLoader(val_data, batch_size=BATCH_SIZE, shuffle=True)

# PCA提取主成分
# from sklearn.decomposition import PCA
# pca = PCA(n_components=2, svd_solver='full')
# x_train_PCA = pca.fit_transform(x_train)
# x_train_PCA = pd.DataFrame(x_train_PCA)
# x_train_PCA = x_train
#
# x_test_PCA = pca.transform(x_test)
# x_test_PCA = pd.DataFrame(x_test_PCA)
# x_test_PCA = x_test

device = torch.device("cuda" if torch.cuda.is_available() else "cpu")

class BiLSTM(nn.Module):
    def __init__(self):
        super(BiLSTM, self).__init__()
        self.lstm = nn.LSTM(
            input_size=INPUT_SIZE,
            hidden_size=32,
            #batch_first=True,
            bidirectional=True,
        )
        # 全连接层
        self.fc = nn.Linear(32 * 2, 4)

    def forward(self, x):
        # x: [batch_size, max_len, n_class]
        #BATCH_SIZE = x.shape[0]
        x = x.transpose(0, 1)  # input : [max_len, batch_size, n_class]
        # 返回一个张量，它是输入的装置版本
        # hidden_state = torch.randn(1*2, 64, 32)  # [num_layers(=1) * num_directions(=2), batch_size, n_hidden]
        # cell_state = torch.randn(1*2, 64, 32)  #[num_layers(=1) * num_direction(=2), batch_size, n_hidden]

        r_out, (h_n, h_c) = self.lstm(x)
        #r_out = self.out(r_out[:, -1, :])
        #r_out, (_, _) = self.lstm(x, (hidden_state, cell_state))  # [max_len, batch_size, n_hidden * 2]
        r_out = r_out[-1]  # [batch_size, n_hidden * 2]
        model = self.fc(r_out)  # model : [batch_size, n_class]
        return model

# 模型全局剪枝
# import torch
# from torch import nn
# # noinspection PyUnresolvedReferences
# import torch.nn.utils.prune as prune
# # noinspection PyUnresolvedReferences
# import torch.nn.functional as F

bilstm = BiLSTM().to(device=device)
module = bilstm.lstm
# print(list(module.namedmodel.lstm_parameters()))
# print(list(module.named_buffers()))

# bilstm = BiLSTM()
# parameters_to_prune = (
#     (bilstm.lstm, 'weight_ih_l0'),
#     (bilstm.lstm, 'weight_hh_l0'),
#     (bilstm.lstm, 'weight_ih_l0_reverse'),
#     (bilstm.lstm, 'weight_hh_l0_reverse'),
#     (bilstm.fc, 'weight'),
# )
#
# prune.global_unstructured(
#     parameters_to_prune,
#     pruning_method=prune.L1Unstructured,
#     amount=0.2,
# )

# bilstm = BiLSTM()
print(bilstm)
print(bilstm.parameters)
optimizer = torch.optim.Adam(bilstm.parameters(), lr=LR)  # optimize all cnn parameters
torch.optim.lr_scheduler.StepLR(optimizer, step_size=20, gamma=0.1, last_epoch=-1)
# optimizer = torch.optim.RMSprop(bilstm.parameters(), lr=LR)
loss_func = nn.CrossEntropyLoss()  # the target label is not one-hotted

total = sum([param.nelement() for param in bilstm.parameters()])
print("Number of parameter: %.2fM" % (total / 1e6))

for epoch in range(EPOCH):
    print(epoch)
    epoch_start_time = time.time()
    train_acc = 0.0
    train_loss = 0.0
    val_acc = 0.0
    val_loss = 0.0

    # mixup数据增强
    # bilstm.train()
    # criterion = nn.CrossEntropyLoss()
    # for x, y in trainloader:
    #     x, y = x.cpu(), y.cpu()
    #     # Mixup inputs.
    #     lam = np.random.beta(alpha, alpha)
    #     index = torch.randperm(x.size(0)).cpu()
    #     mixed_x = lam * x + (1 - lam) * x[index, :]
    #     # Mixup loss.
    #     mixed_x = mixed_x.view(-1, 1, INPUT_SIZE).float()
    #     train_pred = bilstm(mixed_x)
    #     loss = lam * criterion(train_pred, y) + (1 - lam) * criterion(train_pred, y[index])
    #     optimizer.zero_grad()
    #     loss.backward()
    #     optimizer.step()
    #
    # train_acc += np.sum(np.argmax(train_pred.cpu().data.numpy(), axis=1) == y.numpy())
    # train_loss += loss.item()

    bilstm.train()  # 确保 model 是在 train model (开启 Dropout 等...)
    for step, (b_x, b_y) in enumerate(train_loader):  # (b_x, b_y)里面包含输入数据（inputs）(tensor类型的）和标签（labels）(tensor类型）
        b_x = b_x.view(-1, 1, INPUT_SIZE).float()  # reshape x to (batch,time_step,input_size)
        # 重新定义矩阵的形状，view中一个参数定为-1，代表动态调整这个维度上的元素个数，以保证元素的总数不变。
        train_pred =bilstm(b_x)# rnn output
        loss = loss_func(train_pred, b_y)  # 利用model得到预测的概率分布，这里实际上就是去呼叫model的forward函數
        optimizer.zero_grad()  # 用optimizer將model参数的gradient清零
        loss.backward()  # 利用back propagation算出每个参数的gradient
        optimizer.step()  # 以optimizer用gradient更新参数值

        train_acc += np.sum(np.argmax(train_pred.cpu().data.numpy(), axis=1) == b_y.numpy())
        train_loss += loss.item()

    bilstm.eval()
    with torch.no_grad():
        for step, (a_x, a_y) in enumerate(val_loader):
            a_x = a_x.view(-1, 1, INPUT_SIZE).float()
            val_pred = bilstm(a_x)
            loss = loss_func(val_pred, a_y)

            val_acc += np.sum(np.argmax(val_pred.cpu().data.numpy(), axis=1) == a_y.numpy())
            val_loss += loss.item()

            # 將結果 print 出來
        print('[%03d/%03d] %2.2f sec(s) Train Acc: %3.6f Loss: %3.6f | Val Acc: %3.6f loss: %3.6f' % \
            (epoch + 1, EPOCH, time.time() - epoch_start_time, \
            train_acc / train_data.__len__(), train_loss / train_data.__len__(), val_acc / val_data.__len__(),val_loss / val_data.__len__()))

# torch.save(bilstm, 'bilstm_method1.pkl')
# torch.save(bilstm.state_dict(), 'bilstm_params.pkl')

    # y_predict = []
    # for step, (a_x, a_y) in enumerate(testloader):
    #     a_x = a_x.view(-1, 1, INPUT_SIZE).float()
    #     test_output = bilstm(a_x)
    #     pred_y = torch.max(test_output, 1)[1]
    #     y_predict = y_predict + pred_y.numpy().tolist()
    # precision, recall, fscore, support = score(y_test, y_predict)
    # precision = precision * 100
    # recall = recall * 100
    # # print(len(precision))
    # print('Epoch: ', epoch, '| train loss: %.4f' % loss.data.numpy())
    # for i in range(6):
    #     print('Label: ', i, '| precision: %.2f' % precision[i], '%', '| recall: %.2f' % recall[i], '%',
    #           '| F1: %.2f' % fscore[i], '| support:', support[i])
    # sum(precision)
    # precision = sum(precision) / len(precision)
    # sum(recall)
    # recall = sum(recall) / len(recall)
    # # print('average: ', '| precision: ', precision, '| recall: ', recall, '| fscore: ',fscore)
    # # print('average ', '| precision: ', precision ,'| recall: ', recall)
    # print('average  ', '| precision: %.2f' % precision, '%', '| recall: %.2f' % recall, '%')

import torch.quantization

quantized_model = torch.quantization.quantize_dynamic(
    bilstm, {nn.LSTM, nn.Linear}, dtype=torch.qint8
)
print(quantized_model)

def print_size_of_model(model):
    torch.save(model.state_dict(), "temp.p")
    print('Size (MB):', os.path.getsize("temp.p")/1e6)
    os.remove('temp.p')

print_size_of_model(bilstm)
print_size_of_model(quantized_model)

torch.save(bilstm, 'kztest.pkl')
torch.save(bilstm.state_dict(), 'kztest_params.pkl')

# torch.save(quantized_model, 'kzqt.pkl')
# torch.save(quantized_model.state_dict(), 'kzqt_params.pkl')

torch.jit.save(torch.jit.script(quantized_model), 'outQuant.pth')
# loaded_quantized_model = torch.jit.load('outQuant.pth')
