# Supplementary material for: A lightweight intrusion detection method for IoT based on deep learning and dynamic quantization
Source: PeerJ Comput Sci. 2023 Sep 22;9:e1569. doi: 10.7717/peerj-cs.1569 (PMC10557502; doi:10.7717/peerj-cs.1569)
Supplement: Supplemental Information 1 [file peerj-cs-09-1569-s001.zip › source code/CIC IDS2017 experiment/contrast experiment/blstm_train3.py]

# noinspection PyUnresolvedReferences
# noinspection PyUnresolvedReferences
import os
# noinspection PyUnresolvedReferences
# from datetime import time
import time
import numpy as np
import pandas as pd
import seaborn as sns
import torch
import torch.nn as nn
# noinspection PyUnresolvedReferences
from caffe2.perfkernels.hp_emblookup_codegen import args
from scipy.constants import alpha
from sklearn import preprocessing
from sklearn.metrics import precision_recall_fscore_support as score
from sklearn.model_selection import train_test_split
# noinspection PyUnresolvedReferences
# from tests.optimizers.test_tolerance import kwargs
from torch.utils.data import Dataset, DataLoader
from torchvision import transforms

sns.set(color_codes=True)
# noinspection PyUnresolvedReferences
import matplotlib.pyplot as plt
# noinspection PyUnresolvedReferences
from torch.autograd import Variable
torch.manual_seed(1)
np.random.seed(1)
torch.manual_seed(1)
torch.cuda.manual_seed_all(1)
torch.backends.cudnn.benchmark = False
torch.backends.cudnn.deterministic = True
torch.backends.cudnn.enabled = False

EPOCH = 60  # train the training data n times
TIME_STEP = None  # rnn time step
BATCH_SIZE = 218
INPUT_SIZE = 22  # rnn input size
LR = 0.01  # alerning rate

class CustomDataset(Dataset):
    def __init__(self, features, labels):
        self.features = features
        self.labels = labels

    def __len__(self):
        return (len(self.labels))

    def __getitem__(self, index):  # 通过数据样本中每个样本对应的索引，将该样本从数据列表中取出来
        return self.features[index], self.labels[index]


# dataroot="~/home/szp/guyi/CICIDS2017.csv"
dataroot = r"D:\dataset\cicfriday\mergefriday.csv"
df = pd.read_csv(dataroot, header=0, low_memory=False)
from sklearn import preprocessing

scaler = preprocessing.MinMaxScaler()  # 0-1标准化方法
# scaler = preprocessing.StandardScaler() # z-score标准化方法
df.iloc[:, 0:-1] = scaler.fit_transform(df.iloc[:, 0:-1])
# iloc[]:对数据进行位置索引，从而在数据表中提取出相应的数据
# fit_transform():先对数据拟合fit，找到整体指标，如均值、方差、最大值最小值等等（根据具体转换的目的），再对数据进行转换transform，从而实现数据的标准化、归一化
from collections import Counter

print(Counter(df[' Label']))

from sklearn.decomposition import IncrementalPCA
ipca = IncrementalPCA(n_components=INPUT_SIZE)
X = df.iloc[:, 0:-1].values
y = df[' Label'].values
ipca.fit(X, y)
X_new = ipca.transform(X)

x_train, x_test, y_train, y_test = train_test_split(X_new, y, test_size=0.2, random_state=666)
x_train, x_val, y_train, y_val = train_test_split(x_train, y_train, test_size=0.2, random_state=666)
# 从样本中随机的按比例选取train_data和test_data,(所要划分的样本数据集，所要划分的样本结果，样本占比，随机数的种子）

train_data = CustomDataset(x_train, y_train)
test_data = CustomDataset(x_test, y_test)
val_data = CustomDataset(x_val, y_val)
train_loader = DataLoader(train_data, batch_size=BATCH_SIZE, shuffle=True)
test_loader = DataLoader(test_data, batch_size=BATCH_SIZE, shuffle=True)
val_loader = DataLoader(val_data, batch_size=BATCH_SIZE, shuffle=True)

device = torch.device("cuda" if torch.cuda.is_available() else "cpu")

import torch.nn.functional as F
class DNN(nn.Module):
    # 构造函数
    def __init__(self):
        # 调用nn.Module的构造函数
        super().__init__()
        self.hidden1 = nn.Linear(INPUT_SIZE, 64)  # 隐层1
        # self.hidden2 = nn.Linear(32, 64) # 隐层2
        # self.out = nn.Linear(32, INPUT_SIZE)  # 输出层
        self.lstm = nn.LSTM(
            input_size=64,
            hidden_size=32,
            dropout=0.2,
            # batch_first=True,
            bidirectional=True,
        )
        # 全连接层
        self.fc = nn.Linear(32 * 2, 4)

    # 前向传播
    def forward(self, x):
        # import torch.nn.functional as F
        x = F.relu(self.hidden1(x))
        # x = F.relu(self.hidden2(x))
        # x = self.out(x)
        x = x.transpose(0, 1)  # input : [max_len, batch_size, n_class]
        r_out, (h_n, h_c) = self.lstm(x)
        r_out = r_out[-1]
        x = self.fc(r_out)
        return x

bilstm = DNN().to(device=device)

print(bilstm)
print(bilstm.parameters)
# optimizer = torch.optim.Adam(bilstm.parameters(), lr=LR)
optimizer = torch.optim.Adam(bilstm.parameters(), lr=LR)  # optimize all cnn parameters
# optimizer = torch.optim.SGD(bilstm.parameters(), lr=LR, weight_decay=0.001)
# torch.optim.lr_scheduler.StepLR(optimizer, step_size=20, gamma=0.1, last_epoch=-1)
# optimizer = torch.optim.RMSprop(bilstm.parameters(), lr=LR)
loss_func = nn.CrossEntropyLoss()  # the target label is not one-hotted


total = sum([param.nelement() for param in bilstm.parameters()])
print("Number of parameter: %.2fM" % (total / 1e6))

for epoch in range(EPOCH):
    print(epoch)
    epoch_start_time = time.time()
    train_acc = 0.0
    train_loss = 0.0
    val_acc = 0.0
    val_loss = 0.0

    bilstm.train()  # 确保 model 是在 train model (开启 Dropout 等...)
    for step, (b_x, b_y) in enumerate(train_loader):  # (b_x, b_y)里面包含输入数据（inputs）(tensor类型的）和标签（labels）(tensor类型）
        b_x = b_x.view(-1, 1, INPUT_SIZE).float()  # reshape x to (batch,time_step,input_size)
        # 重新定义矩阵的形状，view中一个参数定为-1，代表动态调整这个维度上的元素个数，以保证元素的总数不变。
        # b_x = b_x.to(torch.float)
        train_pred =bilstm(b_x)# rnn output
        loss = loss_func(train_pred, b_y)  # 利用model得到预测的概率分布，这里实际上就是去呼叫model的forward函數
        optimizer.zero_grad()  # 用optimizer將model参数的gradient清零
        loss.backward()  # 利用back propagation算出每个参数的gradient
        optimizer.step()  # 以optimizer用gradient更新参数值

        train_acc += np.sum(np.argmax(train_pred.cpu().data.numpy(), axis=1) == b_y.numpy())
        train_loss += loss.item()

    bilstm.eval()
    with torch.no_grad():
        for step, (a_x, a_y) in enumerate(val_loader):
            a_x = a_x.view(-1, 1, INPUT_SIZE).float()
            val_pred = bilstm(a_x)
            loss = loss_func(val_pred, a_y)

            val_acc += np.sum(np.argmax(val_pred.cpu().data.numpy(), axis=1) == a_y.numpy())
            val_loss += loss.item()

            # 將結果 print 出來
        print('[%03d/%03d] %2.2f sec(s) Train Acc: %3.6f Loss: %3.6f | Val Acc: %3.6f loss: %3.6f' % \
            (epoch + 1, EPOCH, time.time() - epoch_start_time, \
            train_acc / train_data.__len__(), train_loss / train_data.__len__(), val_acc / val_data.__len__(),val_loss / val_data.__len__()))

import torch.quantization

quantized_model = torch.quantization.quantize_dynamic(
    bilstm, {nn.LSTM}, dtype=torch.qint8
)
print(quantized_model)

def print_size_of_model(model):
    torch.save(model.state_dict(), "temp.p")
    print('Size (MB):', os.path.getsize("temp.p")/1e6)
    os.remove('temp.p')

print_size_of_model(bilstm)
print_size_of_model(quantized_model)

# torch.save(bilstm, 'kztest.pkl')
# torch.save(bilstm.state_dict(), 'kztest_params.pkl')

# torch.save(bilstm.state_dict(), 'best_model_feature.pth')
torch.save(quantized_model, 'outQuant.pth')
torch.save(quantized_model.state_dict(), 'best_model_feature.pth')

torch.save(bilstm, 'DnnM.pth')
torch.save(bilstm.state_dict(), 'Dnn_params.pth')

# torch.jit.save(torch.jit.script(quantized_model), 'outQuant.pth')

test_transform = transforms.Compose([
    transforms.ToPILImage(),
    transforms.ToTensor(),
])

def confusion_matrix(preds, labels, conf_matrix):
    preds = torch.argmax(preds, 1)
    for p, t in zip(preds, labels):
        conf_matrix[p, t] += 1
    return conf_matrix

# basis = torch.jit.load('outQuant.pth')
from sklearn.metrics import accuracy_score, f1_score, recall_score, precision_score, classification_report
import warnings
warnings.filterwarnings("ignore")
basis = torch.load('outQuant.pth')
basis.load_state_dict(torch.load('best_model_feature.pth'))
basis.eval()
prediction_basis = []
accuracy_list = []
precision_list = []
recall_list = []
f1_list = []
test_acc = 0.0
precision = 0.0
conf_matrix = torch.zeros(4, 4)
with torch.no_grad():
    for step, (c_x, c_y) in enumerate(test_loader):
        c_x = c_x.view(-1, 1, INPUT_SIZE).float()
        test_pred = basis(c_x)
        test_acc += np.sum(np.argmax(test_pred.cpu().data.numpy(), axis=1) == c_y.numpy())
        acc = accuracy_score(c_y, np.argmax(test_pred.cpu().data.numpy(), axis=1))
        accuracy_list.append(acc)
        pre_score = precision_score(c_y, np.argmax(test_pred.cpu().data.numpy(), axis=1), average='weighted')
        precision_list.append(pre_score)
        re_score = recall_score(c_y, np.argmax(test_pred.cpu().data.numpy(), axis=1), average='weighted')
        recall_list.append(re_score)
        f_score = f1_score(c_y, np.argmax(test_pred.cpu().data.numpy(), axis=1), average='weighted')
        f1_list.append(f_score)
        # precision = precision+precision_split
        # recall_score += recall_score(c_y, np.argmax(test_pred.cpu().data.numpy(), axis=1), average='macro')
        # f1_score += f1_score(c_y, np.argmax(test_pred.cpu().data.numpy(), axis=1), average='macro')
        conf_matrix = confusion_matrix(test_pred, c_y, conf_matrix)
        # conf_matrix = conf_matrix.cpu()
        # conf_matrix = np.array(conf_matrix.cpu())  # 将混淆矩阵从gpu转到cpu再转到np
        corrects = conf_matrix.diagonal(offset=0)  # 抽取对角线的每种分类的识别正确个数
        per_kinds = conf_matrix.sum(axis=1)  # 抽取每个分类数据总的测试条数
        # precision = precision+precision_split
        # recall_score += recall_score(c_y, np.argmax(test_pred.cpu().data.numpy(), axis=1), average='macro')
        # f1_score += f1_score(c_y, np.argmax(test_pred.cpu().data.numpy(), axis=1), average='macro')
        # print("混淆矩阵总元素个数：{0},测试集总个数:{1}".format(int(np.sum(conf_matrix)), test_data.__len__()))
    print(conf_matrix)
    # 获取每种Emotion的识别准确率
    print("每种情感总个数：", per_kinds)
    print("每种情感预测正确的个数：", corrects)
    print("每种情感的识别准确率为：{0}".format([rate * 100 for rate in corrects / per_kinds]))
    print('test Acc: %3.6f ' % \
          (test_acc / test_data.__len__()))
    print("accuracy_score", sum(accuracy_list)/len(accuracy_list))
    print("precision_score", sum(precision_list)/len(precision_list))
    print("recall_score", sum(recall_list)/len(recall_list))
    print("f1_score", sum(f1_list)/len(f1_list))
    # print(precision / step)
    # print('precision_score: %3.6f ' % \
    #       (precision_score / test_data.__len__()))
    # print('recall_score: %3.6f ' % \
    #       (recall_score / test_data.__len__()))
    # print('f1_score: %3.6f ' % \
    #       (f1_score / test_data.__len__()))

# 绘制混淆矩阵
Emotion = 4  # 这个数值是具体的分类数，大家可以自行修改
labels = ['BENIGN', 'DDoS', 'PortScan', 'Bot']  # 每种类别的标签

# 显示数据
plt.imshow(conf_matrix, cmap=plt.cm.Blues)

# 在图中标注数量/概率信息
thresh = conf_matrix.max() / 2  # 数值颜色阈值，如果数值超过这个，就颜色加深。
for x in range(4):
    for y in range(4):
        # 注意这里的matrix[y, x]不是matrix[x, y]
        info = int(conf_matrix[y, x])
        plt.text(x, y, info,
                 verticalalignment='center',
                 horizontalalignment='center',
                 color="white" if info > thresh else "black")

plt.grid(False)  # 关闭背景的网格线
plt.tight_layout()  # 保证图不重叠
plt.yticks(range(4), labels, fontsize=12)
plt.xticks(range(4), labels, fontsize=12, rotation=45)  # X轴字体倾斜45°

plt.ylabel('Target', fontsize=16)
plt.xlabel('Predicted', fontsize=16)
plt.show()
# plt.close()
