# Supplementary material for: A lightweight intrusion detection method for IoT based on deep learning and dynamic quantization
Source: PeerJ Comput Sci. 2023 Sep 22;9:e1569. doi: 10.7717/peerj-cs.1569 (PMC10557502; doi:10.7717/peerj-cs.1569)
Supplement: Supplemental Information 1 [file peerj-cs-09-1569-s001.zip › source code/CIC IDS2017 experiment/contrast experiment/cprplt.py]

from pylab import *
mpl.rcParams['font.sans-serif'] = ['SimHei']  # 添加这条可以让图形显示中文

# x_axis_data = [1, 2, 3, 4, 5]
# y_axis_data = [1, 2, 3, 4, 5]
x_axis_data = [i for i in range(70)]
y_axis_data1 = [0.8449, 0.9449, 0.9443, 0.9547, 0.9805, 0.9841, 0.9854, 0.9884, 0.9901, 0.9868, 0.9869, 0.9892, 0.9907, 0.9886, 0.9877, 0.9879, 0.9805, 0.9878, 0.9911, 0.9861, 0.9876, 0.9796, 0.9791, 0.9908, 0.9881, 0.9813, 0.9777, 0.9843, 0.9804, 0.9796, 0.9792, 0.9755, 0.9551, 0.9795, 0.9734, 0.9785, 0.9782, 0.9854, 0.9819, 0.9686, 0.9782, 0.9789, 0.9854, 0.9727, 0.9721, 0.9865, 0.9737, 0.9629, 0.9513, 0.9453, 0.9561, 0.9824, 0.9698, 0.9445, 0.9834, 0.9808, 0.9535, 0.9537, 0.9615, 0.9355, 0.9525, 0.9675, 0.9303, 0.9339, 0.9761, 0.9476, 0.9826, 0.9716, 0.9363, 0.9428]
# y_axis_data2 = [0.9105, 0.9370, 0.9518, 0.9301, 0.9761, 0.9818, 0.9850, 0.9867, 0.9867, 0.9870, 0.9827, 0.9867, 0.9898, 0.9873, 0.9911, 0.9769, 0.9829, 0.9876, 0.9898, 0.9818, 0.9823, 0.9876, 0.9837, 0.9729, 0.9914, 0.9864, 0.9802, 0.9801, 0.9732, 0.9809, 0.9786, 0.9779, 0.9227, 0.9746, 0.9764, 0.9768, 0.9918, 0.9768, 0.9806, 0.9746, 0.9724, 0.9788, 0.9883, 0.9804, 0.9727, 0.9583, 0.9688, 0.9333, 0.9386, 0.9725, 0.9522, 0.9703, 0.9739, 0.9743, 0.9566, 0.9749, 0.9736, 0.9512, 0.9512, 0.9690, 0.9408, 0.9514, 0.9323, 0.9198, 0.9297, 0.9638, 0.9633, 0.9243, 0.9768, 0.9091]
y_axis_data3 = [0.7271, 0.9017, 0.9337, 0.9699, 0.9704, 0.9733, 0.9764, 0.9684, 0.9707, 0.9589, 0.9786, 0.9861, 0.9850, 0.9828, 0.9868, 0.9863, 0.9888, 0.9886, 0.9901, 0.9846, 0.9914, 0.9901, 0.9863, 0.9864, 0.9893, 0.9882, 0.9891, 0.9886, 0.9816, 0.9864, 0.9805, 0.9881, 0.9753, 0.9850, 0.9702, 0.9791, 0.9753, 0.9468, 0.9707, 0.9625, 0.9842, 0.9701, 0.9462, 0.9414, 0.9577, 0.9768, 0.9489, 0.9731, 0.9358, 0.9390, 0.9223, 0.9117, 0.9076, 0.9506, 0.8745, 0.9487, 0.9469, 0.8992, 0.8776, 0.9578, 0.9772, 0.9247, 0.9549, 0.9182, 0.9759, 0.9885, 0.9853, 0.9861, 0.9855, 0.9788]

# plot中参数的含义分别是横轴值，纵轴值，线的形状，颜色，透明度,线的宽度和标签
plt.plot(x_axis_data, y_axis_data1, 'ro-', color='#4169E1', alpha=0.8, linewidth=1, label='PCA')
# plt.plot(x_axis_data, y_axis_data2, 'bs-', color='red',  alpha=0.8, linewidth=1, label='IPCA')
plt.plot(x_axis_data, y_axis_data3, 'g^-', color='green',  alpha=0.8, linewidth=1, label='ICA')
# 显示标签，如果不加这句，即使在plot中加了label='一些数字'的参数，最终还是不会显示标签
plt.legend(loc="upper right")
plt.xlabel('Detection Accuracy')
plt.ylabel('Dimension')

plt.show()
# plt.savefig('demo.jpg')  # 保存该图片
