# Supplementary material for: A lightweight intrusion detection method for IoT based on deep learning and dynamic quantization
Source: PeerJ Comput Sci. 2023 Sep 22;9:e1569. doi: 10.7717/peerj-cs.1569 (PMC10557502; doi:10.7717/peerj-cs.1569)
Supplement: Supplemental Information 1 [file peerj-cs-09-1569-s001.zip › source code/CIC IDS2017 experiment/contrast experiment/embedding_lookup_avx2.cc]

//// --------------------------
//// ATTENTION:
//// THIS CODE IS AUTOGENERATED
//// BY C:/Users/PC/Desktop/Anomaly-Detection-master/RNN/CnnM.py
//// DO NOT MODIFY!!!
//// --------------------------

#include <c10/util/Half.h>
#include <immintrin.h>
namespace caffe2 {

template <bool IS_WEIGHT_POSITIONAL>
static bool EmbeddingLookup_int32_t_float_float__avx2_fma(
    const int64_t block_size,
    const int64_t output_size,
    const int64_t index_size,
    const int64_t data_size,
    const float* input,
    const int* indices,
    const int* lengths,
    const float* weights,
    const float* scale_bias,
    bool normalize_by_lengths,
    float* out) {
  const int prefdist_T0 = 16;
  const int fused_block_size = block_size + 0;
  int dataInd = 0;
  if (block_size == 128) {
    // unrolling 16 times
    for (int rangeIndex = 0; rangeIndex < output_size; ++rangeIndex) {
      float* op = &out[rangeIndex * block_size];
      __m256 vop0 = _mm256_setzero_ps();
      __m256 vop8 = _mm256_setzero_ps();
      __m256 vop16 = _mm256_setzero_ps();
      __m256 vop24 = _mm256_setzero_ps();
      __m256 vop32 = _mm256_setzero_ps();
      __m256 vop40 = _mm256_setzero_ps();
      __m256 vop48 = _mm256_setzero_ps();
      __m256 vop56 = _mm256_setzero_ps();
      __m256 vop64 = _mm256_setzero_ps();
      __m256 vop72 = _mm256_setzero_ps();
      __m256 vop80 = _mm256_setzero_ps();
      __m256 vop88 = _mm256_setzero_ps();
      __m256 vop96 = _mm256_setzero_ps();
      __m256 vop104 = _mm256_setzero_ps();
      __m256 vop112 = _mm256_setzero_ps();
      __m256 vop120 = _mm256_setzero_ps();
      if (dataInd + lengths[rangeIndex] > index_size) {
        return false;
      }
      for (int start = dataInd; dataInd < start + lengths[rangeIndex];
           ++dataInd) {
        const int idx = indices[dataInd];
        if (idx < 0 || idx >= data_size) {
          return false;
        }
        float wgt = 1.f;
        if (weights) {
          wgt = weights[IS_WEIGHT_POSITIONAL ? (dataInd - start) : dataInd];
        }
        __m256 vwgt = _mm256_set1_ps(wgt);
        const float* ip = &input[idx * fused_block_size];
        const int next_T0 = (dataInd < index_size - prefdist_T0)
            ? (dataInd + prefdist_T0)
            : dataInd;
        const int idx_pref_T0 = indices[next_T0];
        if (idx_pref_T0 < 0 || idx_pref_T0 >= data_size) {
          return false;
        }
        const float* ip_next_T0 = &input[idx_pref_T0 * fused_block_size];
        vop0 = _mm256_fmadd_ps(vwgt, _mm256_loadu_ps(ip + (0)), vop0);
        _mm_prefetch(
            reinterpret_cast<const char*>(&ip_next_T0[0]), _MM_HINT_T0);
        vop8 = _mm256_fmadd_ps(vwgt, _mm256_loadu_ps(ip + (8)), vop8);
        // skip unnecessary prefetch of (&ip_next_T0[8])
        vop16 = _mm256_fmadd_ps(vwgt, _mm256_loadu_ps(ip + (16)), vop16);
        _mm_prefetch(
            reinterpret_cast<const char*>(&ip_next_T0[16]), _MM_HINT_T0);
        vop24 = _mm256_fmadd_ps(vwgt, _mm256_loadu_ps(ip + (24)), vop24);
        // skip unnecessary prefetch of (&ip_next_T0[24])
        vop32 = _mm256_fmadd_ps(vwgt, _mm256_loadu_ps(ip + (32)), vop32);
        _mm_prefetch(
            reinterpret_cast<const char*>(&ip_next_T0[32]), _MM_HINT_T0);
        vop40 = _mm256_fmadd_ps(vwgt, _mm256_loadu_ps(ip + (40)), vop40);
        // skip unnecessary prefetch of (&ip_next_T0[40])
        vop48 = _mm256_fmadd_ps(vwgt, _mm256_loadu_ps(ip + (48)), vop48);
        _mm_prefetch(
            reinterpret_cast<const char*>(&ip_next_T0[48]), _MM_HINT_T0);
        vop56 = _mm256_fmadd_ps(vwgt, _mm256_loadu_ps(ip + (56)), vop56);
        // skip unnecessary prefetch of (&ip_next_T0[56])
        vop64 = _mm256_fmadd_ps(vwgt, _mm256_loadu_ps(ip + (64)), vop64);
        _mm_prefetch(
            reinterpret_cast<const char*>(&ip_next_T0[64]), _MM_HINT_T0);
        vop72 = _mm256_fmadd_ps(vwgt, _mm256_loadu_ps(ip + (72)), vop72);
        // skip unnecessary prefetch of (&ip_next_T0[72])
        vop80 = _mm256_fmadd_ps(vwgt, _mm256_loadu_ps(ip + (80)), vop80);
        _mm_prefetch(
            reinterpret_cast<const char*>(&ip_next_T0[80]), _MM_HINT_T0);
        vop88 = _mm256_fmadd_ps(vwgt, _mm256_loadu_ps(ip + (88)), vop88);
        // skip unnecessary prefetch of (&ip_next_T0[88])
        vop96 = _mm256_fmadd_ps(vwgt, _mm256_loadu_ps(ip + (96)), vop96);
        _mm_prefetch(
            reinterpret_cast<const char*>(&ip_next_T0[96]), _MM_HINT_T0);
        vop104 = _mm256_fmadd_ps(vwgt, _mm256_loadu_ps(ip + (104)), vop104);
        // skip unnecessary prefetch of (&ip_next_T0[104])
        vop112 = _mm256_fmadd_ps(vwgt, _mm256_loadu_ps(ip + (112)), vop112);
        _mm_prefetch(
            reinterpret_cast<const char*>(&ip_next_T0[112]), _MM_HINT_T0);
        vop120 = _mm256_fmadd_ps(vwgt, _mm256_loadu_ps(ip + (120)), vop120);
        // skip unnecessary prefetch of (&ip_next_T0[120])
      }
      if (!normalize_by_lengths || lengths[rangeIndex] == 0) {
        _mm256_storeu_ps(&op[0], vop0);
        _mm256_storeu_ps(&op[8], vop8);
        _mm256_storeu_ps(&op[16], vop16);
        _mm256_storeu_ps(&op[24], vop24);
        _mm256_storeu_ps(&op[32], vop32);
        _mm256_storeu_ps(&op[40], vop40);
        _mm256_storeu_ps(&op[48], vop48);
        _mm256_storeu_ps(&op[56], vop56);
        _mm256_storeu_ps(&op[64], vop64);
        _mm256_storeu_ps(&op[72], vop72);
        _mm256_storeu_ps(&op[80], vop80);
        _mm256_storeu_ps(&op[88], vop88);
        _mm256_storeu_ps(&op[96], vop96);
        _mm256_storeu_ps(&op[104], vop104);
        _mm256_storeu_ps(&op[112], vop112);
        _mm256_storeu_ps(&op[120], vop120);
      } else {
        __m256 vlen_inv = _mm256_set1_ps(1.0f / lengths[rangeIndex]);
        _mm256_storeu_ps(&op[0], _mm256_mul_ps(vop0, vlen_inv));
        _mm256_storeu_ps(&op[8], _mm256_mul_ps(vop8, vlen_inv));
        _mm256_storeu_ps(&op[16], _mm256_mul_ps(vop16, vlen_inv));
        _mm256_storeu_ps(&op[24], _mm256_mul_ps(vop24, vlen_inv));
        _mm256_storeu_ps(&op[32], _mm256_mul_ps(vop32, vlen_inv));
        _mm256_storeu_ps(&op[40], _mm256_mul_ps(vop40, vlen_inv));
        _mm256_storeu_ps(&op[48], _mm256_mul_ps(vop48, vlen_inv));
        _mm256_storeu_ps(&op[56], _mm256_mul_ps(vop56, vlen_inv));
        _mm256_storeu_ps(&op[64], _mm256_mul_ps(vop64, vlen_inv));
        _mm256_storeu_ps(&op[72], _mm256_mul_ps(vop72, vlen_inv));
        _mm256_storeu_ps(&op[80], _mm256_mul_ps(vop80, vlen_inv));
        _mm256_storeu_ps(&op[88], _mm256_mul_ps(vop88, vlen_inv));
        _mm256_storeu_ps(&op[96], _mm256_mul_ps(vop96, vlen_inv));
        _mm256_storeu_ps(&op[104], _mm256_mul_ps(vop104, vlen_inv));
        _mm256_storeu_ps(&op[112], _mm256_mul_ps(vop112, vlen_inv));
        _mm256_storeu_ps(&op[120], _mm256_mul_ps(vop120, vlen_inv));
      }
    }
  } else if (block_size == 64) {
    // unrolling 8 times
    for (int rangeIndex = 0; rangeIndex < output_size; ++rangeIndex) {
      float* op = &out[rangeIndex * block_size];
      __m256 vop0 = _mm256_setzero_ps();
      __m256 vop8 = _mm256_setzero_ps();
      __m256 vop16 = _mm256_setzero_ps();
      __m256 vop24 = _mm256_setzero_ps();
      __m256 vop32 = _mm256_setzero_ps();
      __m256 vop40 = _mm256_setzero_ps();
      __m256 vop48 = _mm256_setzero_ps();
      __m256 vop56 = _mm256_setzero_ps();
      if (dataInd + lengths[rangeIndex] > index_size) {
        return false;
      }
      for (int start = dataInd; dataInd < start + lengths[rangeIndex];
           ++dataInd) {
        const int idx = indices[dataInd];
        if (idx < 0 || idx >= data_size) {
          return false;
        }
        float wgt = 1.f;
        if (weights) {
          wgt = weights[IS_WEIGHT_POSITIONAL ? (dataInd - start) : dataInd];
        }
        __m256 vwgt = _mm256_set1_ps(wgt);
        const float* ip = &input[idx * fused_block_size];
        const int next_T0 = (dataInd < index_size - prefdist_T0)
            ? (dataInd + prefdist_T0)
            : dataInd;
        const int idx_pref_T0 = indices[next_T0];
        if (idx_pref_T0 < 0 || idx_pref_T0 >= data_size) {
          return false;
        }
        const float* ip_next_T0 = &input[idx_pref_T0 * fused_block_size];
        vop0 = _mm256_fmadd_ps(vwgt, _mm256_loadu_ps(ip + (0)), vop0);
        _mm_prefetch(
            reinterpret_cast<const char*>(&ip_next_T0[0]), _MM_HINT_T0);
        vop8 = _mm256_fmadd_ps(vwgt, _mm256_loadu_ps(ip + (8)), vop8);
        // skip unnecessary prefetch of (&ip_next_T0[8])
        vop16 = _mm256_fmadd_ps(vwgt, _mm256_loadu_ps(ip + (16)), vop16);
        _mm_prefetch(
            reinterpret_cast<const char*>(&ip_next_T0[16]), _MM_HINT_T0);
        vop24 = _mm256_fmadd_ps(vwgt, _mm256_loadu_ps(ip + (24)), vop24);
        // skip unnecessary prefetch of (&ip_next_T0[24])
        vop32 = _mm256_fmadd_ps(vwgt, _mm256_loadu_ps(ip + (32)), vop32);
        _mm_prefetch(
            reinterpret_cast<const char*>(&ip_next_T0[32]), _MM_HINT_T0);
        vop40 = _mm256_fmadd_ps(vwgt, _mm256_loadu_ps(ip + (40)), vop40);
        // skip unnecessary prefetch of (&ip_next_T0[40])
        vop48 = _mm256_fmadd_ps(vwgt, _mm256_loadu_ps(ip + (48)), vop48);
        _mm_prefetch(
            reinterpret_cast<const char*>(&ip_next_T0[48]), _MM_HINT_T0);
        vop56 = _mm256_fmadd_ps(vwgt, _mm256_loadu_ps(ip + (56)), vop56);
        // skip unnecessary prefetch of (&ip_next_T0[56])
      }
      if (!normalize_by_lengths || lengths[rangeIndex] == 0) {
        _mm256_storeu_ps(&op[0], vop0);
        _mm256_storeu_ps(&op[8], vop8);
        _mm256_storeu_ps(&op[16], vop16);
        _mm256_storeu_ps(&op[24], vop24);
        _mm256_storeu_ps(&op[32], vop32);
        _mm256_storeu_ps(&op[40], vop40);
        _mm256_storeu_ps(&op[48], vop48);
        _mm256_storeu_ps(&op[56], vop56);
      } else {
        __m256 vlen_inv = _mm256_set1_ps(1.0f / lengths[rangeIndex]);
        _mm256_storeu_ps(&op[0], _mm256_mul_ps(vop0, vlen_inv));
        _mm256_storeu_ps(&op[8], _mm256_mul_ps(vop8, vlen_inv));
        _mm256_storeu_ps(&op[16], _mm256_mul_ps(vop16, vlen_inv));
        _mm256_storeu_ps(&op[24], _mm256_mul_ps(vop24, vlen_inv));
        _mm256_storeu_ps(&op[32], _mm256_mul_ps(vop32, vlen_inv));
        _mm256_storeu_ps(&op[40], _mm256_mul_ps(vop40, vlen_inv));
        _mm256_storeu_ps(&op[48], _mm256_mul_ps(vop48, vlen_inv));
        _mm256_storeu_ps(&op[56], _mm256_mul_ps(vop56, vlen_inv));
      }
    }
  } else if (block_size == 32) {
    // unrolling 4 times
    for (int rangeIndex = 0; rangeIndex < output_size; ++rangeIndex) {
      float* op = &out[rangeIndex * block_size];
      __m256 vop0 = _mm256_setzero_ps();
      __m256 vop8 = _mm256_setzero_ps();
      __m256 vop16 = _mm256_setzero_ps();
      __m256 vop24 = _mm256_setzero_ps();
      if (dataInd + lengths[rangeIndex] > index_size) {
        return false;
      }
      for (int start = dataInd; dataInd < start + lengths[rangeIndex];
           ++dataInd) {
        const int idx = indices[dataInd];
        if (idx < 0 || idx >= data_size) {
          return false;
        }
        float wgt = 1.f;
        if (weights) {
          wgt = weights[IS_WEIGHT_POSITIONAL ? (dataInd - start) : dataInd];
        }
        __m256 vwgt = _mm256_set1_ps(wgt);
        const float* ip = &input[idx * fused_block_size];
        const int next_T0 = (dataInd < index_size - prefdist_T0)
            ? (dataInd + prefdist_T0)
            : dataInd;
        const int idx_pref_T0 = indices[next_T0];
        if (idx_pref_T0 < 0 || idx_pref_T0 >= data_size) {
          return false;
        }
        const float* ip_next_T0 = &input[idx_pref_T0 * fused_block_size];
        vop0 = _mm256_fmadd_ps(vwgt, _mm256_loadu_ps(ip + (0)), vop0);
        _mm_prefetch(
            reinterpret_cast<const char*>(&ip_next_T0[0]), _MM_HINT_T0);
        vop8 = _mm256_fmadd_ps(vwgt, _mm256_loadu_ps(ip + (8)), vop8);
        // skip unnecessary prefetch of (&ip_next_T0[8])
        vop16 = _mm256_fmadd_ps(vwgt, _mm256_loadu_ps(ip + (16)), vop16);
        _mm_prefetch(
            reinterpret_cast<const char*>(&ip_next_T0[16]), _MM_HINT_T0);
        vop24 = _mm256_fmadd_ps(vwgt, _mm256_loadu_ps(ip + (24)), vop24);
        // skip unnecessary prefetch of (&ip_next_T0[24])
      }
      if (!normalize_by_lengths || lengths[rangeIndex] == 0) {
        _mm256_storeu_ps(&op[0], vop0);
        _mm256_storeu_ps(&op[8], vop8);
        _mm256_storeu_ps(&op[16], vop16);
        _mm256_storeu_ps(&op[24], vop24);
      } else {
        __m256 vlen_inv = _mm256_set1_ps(1.0f / lengths[rangeIndex]);
        _mm256_storeu_ps(&op[0], _mm256_mul_ps(vop0, vlen_inv));
        _mm256_storeu_ps(&op[8], _mm256_mul_ps(vop8, vlen_inv));
        _mm256_storeu_ps(&op[16], _mm256_mul_ps(vop16, vlen_inv));
        _mm256_storeu_ps(&op[24], _mm256_mul_ps(vop24, vlen_inv));
      }
    }
  } else if (block_size == 16) {
    // unrolling 2 times
    for (int rangeIndex = 0; rangeIndex < output_size; ++rangeIndex) {
      float* op = &out[rangeIndex * block_size];
      __m256 vop0 = _mm256_setzero_ps();
      __m256 vop8 = _mm256_setzero_ps();
      if (dataInd + lengths[rangeIndex] > index_size) {
        return false;
      }
      for (int start = dataInd; dataInd < start + lengths[rangeIndex];
           ++dataInd) {
        const int idx = indices[dataInd];
        if (idx < 0 || idx >= data_size) {
          return false;
        }
        float wgt = 1.f;
        if (weights) {
          wgt = weights[IS_WEIGHT_POSITIONAL ? (dataInd - start) : dataInd];
        }
        __m256 vwgt = _mm256_set1_ps(wgt);
        const float* ip = &input[idx * fused_block_size];
        const int next_T0 = (dataInd < index_size - prefdist_T0)
            ? (dataInd + prefdist_T0)
            : dataInd;
        const int idx_pref_T0 = indices[next_T0];
        if (idx_pref_T0 < 0 || idx_pref_T0 >= data_size) {
          return false;
        }
        const float* ip_next_T0 = &input[idx_pref_T0 * fused_block_size];
        vop0 = _mm256_fmadd_ps(vwgt, _mm256_loadu_ps(ip + (0)), vop0);
        _mm_prefetch(
            reinterpret_cast<const char*>(&ip_next_T0[0]), _MM_HINT_T0);
        vop8 = _mm256_fmadd_ps(vwgt, _mm256_loadu_ps(ip + (8)), vop8);
        // skip unnecessary prefetch of (&ip_next_T0[8])
      }
      if (!normalize_by_lengths || lengths[rangeIndex] == 0) {
        _mm256_storeu_ps(&op[0], vop0);
        _mm256_storeu_ps(&op[8], vop8);
      } else {
        __m256 vlen_inv = _mm256_set1_ps(1.0f / lengths[rangeIndex]);
        _mm256_storeu_ps(&op[0], _mm256_mul_ps(vop0, vlen_inv));
        _mm256_storeu_ps(&op[8], _mm256_mul_ps(vop8, vlen_inv));
      }
    }
  } else {
    // generic code
    for (int rangeIndex = 0; rangeIndex < output_size; ++rangeIndex) {
      float* op = &out[rangeIndex * block_size];
      int64_t j = 0;
      for (; j + 8 <= block_size; j += 8) {
        _mm256_storeu_ps(op + j, _mm256_setzero_ps());
      }
      for (; j < block_size; j++) {
        op[j] = 0.0f;
      }
      if (dataInd + lengths[rangeIndex] > index_size) {
        return false;
      }
      for (int start = dataInd; dataInd < start + lengths[rangeIndex];
           ++dataInd) {
        const int idx = indices[dataInd];
        if (idx < 0 || idx >= data_size) {
          return false;
        }
        float wgt = 1.f;
        if (weights) {
          wgt = weights[IS_WEIGHT_POSITIONAL ? (dataInd - start) : dataInd];
        }
        __m256 vwgt = _mm256_set1_ps(wgt);
        const float* ip = &input[idx * fused_block_size];
        const int next_T0 = (dataInd < index_size - prefdist_T0)
            ? (dataInd + prefdist_T0)
            : dataInd;
        const int idx_pref_T0 = indices[next_T0];
        if (idx_pref_T0 < 0 || idx_pref_T0 >= data_size) {
          return false;
        }
        const float* ip_next_T0 = &input[idx_pref_T0 * fused_block_size];
        j = 0;
        for (; j + 8 <= block_size; j += 8) {
          _mm256_storeu_ps(
              &op[j],
              _mm256_fmadd_ps(
                  vwgt, _mm256_loadu_ps(&ip[j]), _mm256_loadu_ps(&op[j])));
          _mm_prefetch(
              reinterpret_cast<const char*>(&ip_next_T0[j]), _MM_HINT_T0);
        }
        for (; j < block_size; j++) {
          op[j] = std::fma(wgt, ip[j], op[j]);
        }
      }
      if (normalize_by_lengths && lengths[rangeIndex]) {
        float len_inv = 1.0f / lengths[rangeIndex];
        __m256 vlen_inv = _mm256_set1_ps(len_inv);
        j = 0;
        for (; j + 8 <= block_size; j += 8) {
          _mm256_storeu_ps(
              &op[j], _mm256_mul_ps(_mm256_loadu_ps(&op[j]), vlen_inv));
        }
        for (; j < block_size; j++) {
          op[j] = len_inv * op[j];
        }
      }
    }
  }
  return dataInd == index_size;
}
bool EmbeddingLookup_int32_t_float_float_false__avx2_fma(
    const int64_t block_size,
    const int64_t output_size,
    const int64_t index_size,
    const int64_t data_size,
    const float* input,
    const int* indices,
    const int* lengths,
    const float* weights,
    const float* scale_bias,
    bool normalize_by_lengths,
    float* out) {
  return EmbeddingLookup_int32_t_float_float__avx2_fma<false>(
      block_size,
      output_size,
      index_size,
      data_size,
      input,
      indices,
      lengths,
      weights,
      scale_bias,
      normalize_by_lengths,
      out);
}
bool EmbeddingLookup_int32_t_float_float_true__avx2_fma(
    const int64_t block_size,
    const int64_t output_size,
    const int64_t index_size,
    const int64_t data_size,
    const float* input,
    const int* indices,
    const int* lengths,
    const float* weights,
    const float* scale_bias,
    bool normalize_by_lengths,
    float* out) {
  return EmbeddingLookup_int32_t_float_float__avx2_fma<true>(
      block_size,
      output_size,
      index_size,
      data_size,
      input,
      indices,
      lengths,
      weights,
      scale_bias,
      normalize_by_lengths,
      out);
}

template <bool IS_WEIGHT_POSITIONAL>
static bool EmbeddingLookup_int64_t_float_float__avx2_fma(
    const int64_t block_size,
    const int64_t output_size,
    const int64_t index_size,
    const int64_t data_size,
    const float* input,
    const int64_t* indices,
    const int* lengths,
    const float* weights,
    const float* scale_bias,
    bool normalize_by_lengths,
    float* out) {
  const int64_t prefdist_T0 = 16;
  const int64_t fused_block_size = block_size + 0;
  int64_t dataInd = 0;
  if (block_size == 128) {
    // unrolling 16 times
    for (int64_t rangeIndex = 0; rangeIndex < output_size; ++rangeIndex) {
      float* op = &out[rangeIndex * block_size];
      __m256 vop0 = _mm256_setzero_ps();
      __m256 vop8 = _mm256_setzero_ps();
      __m256 vop16 = _mm256_setzero_ps();
      __m256 vop24 = _mm256_setzero_ps();
      __m256 vop32 = _mm256_setzero_ps();
      __m256 vop40 = _mm256_setzero_ps();
      __m256 vop48 = _mm256_setzero_ps();
      __m256 vop56 = _mm256_setzero_ps();
      __m256 vop64 = _mm256_setzero_ps();
      __m256 vop72 = _mm256_setzero_ps();
      __m256 vop80 = _mm256_setzero_ps();
      __m256 vop88 = _mm256_setzero_ps();
      __m256 vop96 = _mm256_setzero_ps();
      __m256 vop104 = _mm256_setzero_ps();
      __m256 vop112 = _mm256_setzero_ps();
      __m256 vop120 = _mm256_setzero_ps();
      if (dataInd + lengths[rangeIndex] > index_size) {
        return false;
      }
      for (int64_t start = dataInd; dataInd < start + lengths[rangeIndex];
           ++dataInd) {
        const int64_t idx = indices[dataInd];
        if (idx < 0 || idx >= data_size) {
          return false;
        }
        float wgt = 1.f;
        if (weights) {
          wgt = weights[IS_WEIGHT_POSITIONAL ? (dataInd - start) : dataInd];
        }
        __m256 vwgt = _mm256_set1_ps(wgt);
        const float* ip = &input[idx * fused_block_size];
        const int64_t next_T0 = (dataInd < index_size - prefdist_T0)
            ? (dataInd + prefdist_T0)
            : dataInd;
        const int64_t idx_pref_T0 = indices[next_T0];
        if (idx_pref_T0 < 0 || idx_pref_T0 >= data_size) {
          return false;
        }
        const float* ip_next_T0 = &input[idx_pref_T0 * fused_block_size];
        vop0 = _mm256_fmadd_ps(vwgt, _mm256_loadu_ps(ip + (0)), vop0);
        _mm_prefetch(
            reinterpret_cast<const char*>(&ip_next_T0[0]), _MM_HINT_T0);
        vop8 = _mm256_fmadd_ps(vwgt, _mm256_loadu_ps(ip + (8)), vop8);
        // skip unnecessary prefetch of (&ip_next_T0[8])
        vop16 = _mm256_fmadd_ps(vwgt, _mm256_loadu_ps(ip + (16)), vop16);
        _mm_prefetch(
            reinterpret_cast<const char*>(&ip_next_T0[16]), _MM_HINT_T0);
        vop24 = _mm256_fmadd_ps(vwgt, _mm256_loadu_ps(ip + (24)), vop24);
        // skip unnecessary prefetch of (&ip_next_T0[24])
        vop32 = _mm256_fmadd_ps(vwgt, _mm256_loadu_ps(ip + (32)), vop32);
        _mm_prefetch(
            reinterpret_cast<const char*>(&ip_next_T0[32]), _MM_HINT_T0);
        vop40 = _mm256_fmadd_ps(vwgt, _mm256_loadu_ps(ip + (40)), vop40);
        // skip unnecessary prefetch of (&ip_next_T0[40])
        vop48 = _mm256_fmadd_ps(vwgt, _mm256_loadu_ps(ip + (48)), vop48);
        _mm_prefetch(
            reinterpret_cast<const char*>(&ip_next_T0[48]), _MM_HINT_T0);
        vop56 = _mm256_fmadd_ps(vwgt, _mm256_loadu_ps(ip + (56)), vop56);
        // skip unnecessary prefetch of (&ip_next_T0[56])
        vop64 = _mm256_fmadd_ps(vwgt, _mm256_loadu_ps(ip + (64)), vop64);
        _mm_prefetch(
            reinterpret_cast<const char*>(&ip_next_T0[64]), _MM_HINT_T0);
        vop72 = _mm256_fmadd_ps(vwgt, _mm256_loadu_ps(ip + (72)), vop72);
        // skip unnecessary prefetch of (&ip_next_T0[72])
        vop80 = _mm256_fmadd_ps(vwgt, _mm256_loadu_ps(ip + (80)), vop80);
        _mm_prefetch(
            reinterpret_cast<const char*>(&ip_next_T0[80]), _MM_HINT_T0);
        vop88 = _mm256_fmadd_ps(vwgt, _mm256_loadu_ps(ip + (88)), vop88);
        // skip unnecessary prefetch of (&ip_next_T0[88])
        vop96 = _mm256_fmadd_ps(vwgt, _mm256_loadu_ps(ip + (96)), vop96);
        _mm_prefetch(
            reinterpret_cast<const char*>(&ip_next_T0[96]), _MM_HINT_T0);
        vop104 = _mm256_fmadd_ps(vwgt, _mm256_loadu_ps(ip + (104)), vop104);
        // skip unnecessary prefetch of (&ip_next_T0[104])
        vop112 = _mm256_fmadd_ps(vwgt, _mm256_loadu_ps(ip + (112)), vop112);
        _mm_prefetch(
            reinterpret_cast<const char*>(&ip_next_T0[112]), _MM_HINT_T0);
        vop120 = _mm256_fmadd_ps(vwgt, _mm256_loadu_ps(ip + (120)), vop120);
        // skip unnecessary prefetch of (&ip_next_T0[120])
      }
      if (!normalize_by_lengths || lengths[rangeIndex] == 0) {
        _mm256_storeu_ps(&op[0], vop0);
        _mm256_storeu_ps(&op[8], vop8);
        _mm256_storeu_ps(&op[16], vop16);
        _mm256_storeu_ps(&op[24], vop24);
        _mm256_storeu_ps(&op[32], vop32);
        _mm256_storeu_ps(&op[40], vop40);
        _mm256_storeu_ps(&op[48], vop48);
        _mm256_storeu_ps(&op[56], vop56);
        _mm256_storeu_ps(&op[64], vop64);
        _mm256_storeu_ps(&op[72], vop72);
        _mm256_storeu_ps(&op[80], vop80);
        _mm256_storeu_ps(&op[88], vop88);
        _mm256_storeu_ps(&op[96], vop96);
        _mm256_storeu_ps(&op[104], vop104);
        _mm256_storeu_ps(&op[112], vop112);
        _mm256_storeu_ps(&op[120], vop120);
      } else {
        __m256 vlen_inv = _mm256_set1_ps(1.0f / lengths[rangeIndex]);
        _mm256_storeu_ps(&op[0], _mm256_mul_ps(vop0, vlen_inv));
        _mm256_storeu_ps(&op[8], _mm256_mul_ps(vop8, vlen_inv));
        _mm256_storeu_ps(&op[16], _mm256_mul_ps(vop16, vlen_inv));
        _mm256_storeu_ps(&op[24], _mm256_mul_ps(vop24, vlen_inv));
        _mm256_storeu_ps(&op[32], _mm256_mul_ps(vop32, vlen_inv));
        _mm256_storeu_ps(&op[40], _mm256_mul_ps(vop40, vlen_inv));
        _mm256_storeu_ps(&op[48], _mm256_mul_ps(vop48, vlen_inv));
        _mm256_storeu_ps(&op[56], _mm256_mul_ps(vop56, vlen_inv));
        _mm256_storeu_ps(&op[64], _mm256_mul_ps(vop64, vlen_inv));
        _mm256_storeu_ps(&op[72], _mm256_mul_ps(vop72, vlen_inv));
        _mm256_storeu_ps(&op[80], _mm256_mul_ps(vop80, vlen_inv));
        _mm256_storeu_ps(&op[88], _mm256_mul_ps(vop88, vlen_inv));
        _mm256_storeu_ps(&op[96], _mm256_mul_ps(vop96, vlen_inv));
        _mm256_storeu_ps(&op[104], _mm256_mul_ps(vop104, vlen_inv));
        _mm256_storeu_ps(&op[112], _mm256_mul_ps(vop112, vlen_inv));
        _mm256_storeu_ps(&op[120], _mm256_mul_ps(vop120, vlen_inv));
      }
    }
  } else if (block_size == 64) {
    // unrolling 8 times
    for (int64_t rangeIndex = 0; rangeIndex < output_size; ++rangeIndex) {
      float* op = &out[rangeIndex * block_size];
      __m256 vop0 = _mm256_setzero_ps();
      __m256 vop8 = _mm256_setzero_ps();
      __m256 vop16 = _mm256_setzero_ps();
      __m256 vop24 = _mm256_setzero_ps();
      __m256 vop32 = _mm256_setzero_ps();
      __m256 vop40 = _mm256_setzero_ps();
      __m256 vop48 = _mm256_setzero_ps();
      __m256 vop56 = _mm256_setzero_ps();
      if (dataInd + lengths[rangeIndex] > index_size) {
        return false;
      }
      for (int64_t start = dataInd; dataInd < start + lengths[rangeIndex];
           ++dataInd) {
        const int64_t idx = indices[dataInd];
        if (idx < 0 || idx >= data_size) {
          return false;
        }
        float wgt = 1.f;
        if (weights) {
          wgt = weights[IS_WEIGHT_POSITIONAL ? (dataInd - start) : dataInd];
        }
        __m256 vwgt = _mm256_set1_ps(wgt);
        const float* ip = &input[idx * fused_block_size];
        const int64_t next_T0 = (dataInd < index_size - prefdist_T0)
            ? (dataInd + prefdist_T0)
            : dataInd;
        const int64_t idx_pref_T0 = indices[next_T0];
        if (idx_pref_T0 < 0 || idx_pref_T0 >= data_size) {
          return false;
        }
        const float* ip_next_T0 = &input[idx_pref_T0 * fused_block_size];
        vop0 = _mm256_fmadd_ps(vwgt, _mm256_loadu_ps(ip + (0)), vop0);
        _mm_prefetch(
            reinterpret_cast<const char*>(&ip_next_T0[0]), _MM_HINT_T0);
        vop8 = _mm256_fmadd_ps(vwgt, _mm256_loadu_ps(ip + (8)), vop8);
        // skip unnecessary prefetch of (&ip_next_T0[8])
        vop16 = _mm256_fmadd_ps(vwgt, _mm256_loadu_ps(ip + (16)), vop16);
        _mm_prefetch(
            reinterpret_cast<const char*>(&ip_next_T0[16]), _MM_HINT_T0);
        vop24 = _mm256_fmadd_ps(vwgt, _mm256_loadu_ps(ip + (24)), vop24);
        // skip unnecessary prefetch of (&ip_next_T0[24])
        vop32 = _mm256_fmadd_ps(vwgt, _mm256_loadu_ps(ip + (32)), vop32);
        _mm_prefetch(
            reinterpret_cast<const char*>(&ip_next_T0[32]), _MM_HINT_T0);
        vop40 = _mm256_fmadd_ps(vwgt, _mm256_loadu_ps(ip + (40)), vop40);
        // skip unnecessary prefetch of (&ip_next_T0[40])
        vop48 = _mm256_fmadd_ps(vwgt, _mm256_loadu_ps(ip + (48)), vop48);
        _mm_prefetch(
            reinterpret_cast<const char*>(&ip_next_T0[48]), _MM_HINT_T0);
        vop56 = _mm256_fmadd_ps(vwgt, _mm256_loadu_ps(ip + (56)), vop56);
        // skip unnecessary prefetch of (&ip_next_T0[56])
      }
      if (!normalize_by_lengths || lengths[rangeIndex] == 0) {
        _mm256_storeu_ps(&op[0], vop0);
        _mm256_storeu_ps(&op[8], vop8);
        _mm256_storeu_ps(&op[16], vop16);
        _mm256_storeu_ps(&op[24], vop24);
        _mm256_storeu_ps(&op[32], vop32);
        _mm256_storeu_ps(&op[40], vop40);
        _mm256_storeu_ps(&op[48], vop48);
        _mm256_storeu_ps(&op[56], vop56);
      } else {
        __m256 vlen_inv = _mm256_set1_ps(1.0f / lengths[rangeIndex]);
        _mm256_storeu_ps(&op[0], _mm256_mul_ps(vop0, vlen_inv));
        _mm256_storeu_ps(&op[8], _mm256_mul_ps(vop8, vlen_inv));
        _mm256_storeu_ps(&op[16], _mm256_mul_ps(vop16, vlen_inv));
        _mm256_storeu_ps(&op[24], _mm256_mul_ps(vop24, vlen_inv));
        _mm256_storeu_ps(&op[32], _mm256_mul_ps(vop32, vlen_inv));
        _mm256_storeu_ps(&op[40], _mm256_mul_ps(vop40, vlen_inv));
        _mm256_storeu_ps(&op[48], _mm256_mul_ps(vop48, vlen_inv));
        _mm256_storeu_ps(&op[56], _mm256_mul_ps(vop56, vlen_inv));
      }
    }
  } else if (block_size == 32) {
    // unrolling 4 times
    for (int64_t rangeIndex = 0; rangeIndex < output_size; ++rangeIndex) {
      float* op = &out[rangeIndex * block_size];
      __m256 vop0 = _mm256_setzero_ps();
      __m256 vop8 = _mm256_setzero_ps();
      __m256 vop16 = _mm256_setzero_ps();
      __m256 vop24 = _mm256_setzero_ps();
      if (dataInd + lengths[rangeIndex] > index_size) {
        return false;
      }
      for (int64_t start = dataInd; dataInd < start + lengths[rangeIndex];
           ++dataInd) {
        const int64_t idx = indices[dataInd];
        if (idx < 0 || idx >= data_size) {
          return false;
        }
        float wgt = 1.f;
        if (weights) {
          wgt = weights[IS_WEIGHT_POSITIONAL ? (dataInd - start) : dataInd];
        }
        __m256 vwgt = _mm256_set1_ps(wgt);
        const float* ip = &input[idx * fused_block_size];
        const int64_t next_T0 = (dataInd < index_size - prefdist_T0)
            ? (dataInd + prefdist_T0)
            : dataInd;
        const int64_t idx_pref_T0 = indices[next_T0];
        if (idx_pref_T0 < 0 || idx_pref_T0 >= data_size) {
          return false;
        }
        const float* ip_next_T0 = &input[idx_pref_T0 * fused_block_size];
        vop0 = _mm256_fmadd_ps(vwgt, _mm256_loadu_ps(ip + (0)), vop0);
        _mm_prefetch(
            reinterpret_cast<const char*>(&ip_next_T0[0]), _MM_HINT_T0);
        vop8 = _mm256_fmadd_ps(vwgt, _mm256_loadu_ps(ip + (8)), vop8);
        // skip unnecessary prefetch of (&ip_next_T0[8])
        vop16 = _mm256_fmadd_ps(vwgt, _mm256_loadu_ps(ip + (16)), vop16);
        _mm_prefetch(
            reinterpret_cast<const char*>(&ip_next_T0[16]), _MM_HINT_T0);
        vop24 = _mm256_fmadd_ps(vwgt, _mm256_loadu_ps(ip + (24)), vop24);
        // skip unnecessary prefetch of (&ip_next_T0[24])
      }
      if (!normalize_by_lengths || lengths[rangeIndex] == 0) {
        _mm256_storeu_ps(&op[0], vop0);
        _mm256_storeu_ps(&op[8], vop8);
        _mm256_storeu_ps(&op[16], vop16);
        _mm256_storeu_ps(&op[24], vop24);
      } else {
        __m256 vlen_inv = _mm256_set1_ps(1.0f / lengths[rangeIndex]);
        _mm256_storeu_ps(&op[0], _mm256_mul_ps(vop0, vlen_inv));
        _mm256_storeu_ps(&op[8], _mm256_mul_ps(vop8, vlen_inv));
        _mm256_storeu_ps(&op[16], _mm256_mul_ps(vop16, vlen_inv));
        _mm256_storeu_ps(&op[24], _mm256_mul_ps(vop24, vlen_inv));
      }
    }
  } else if (block_size == 16) {
    // unrolling 2 times
    for (int64_t rangeIndex = 0; rangeIndex < output_size; ++rangeIndex) {
      float* op = &out[rangeIndex * block_size];
      __m256 vop0 = _mm256_setzero_ps();
      __m256 vop8 = _mm256_setzero_ps();
      if (dataInd + lengths[rangeIndex] > index_size) {
        return false;
      }
      for (int64_t start = dataInd; dataInd < start + lengths[rangeIndex];
           ++dataInd) {
        const int64_t idx = indices[dataInd];
        if (idx < 0 || idx >= data_size) {
          return false;
        }
        float wgt = 1.f;
        if (weights) {
          wgt = weights[IS_WEIGHT_POSITIONAL ? (dataInd - start) : dataInd];
        }
        __m256 vwgt = _mm256_set1_ps(wgt);
        const float* ip = &input[idx * fused_block_size];
        const int64_t next_T0 = (dataInd < index_size - prefdist_T0)
            ? (dataInd + prefdist_T0)
            : dataInd;
        const int64_t idx_pref_T0 = indices[next_T0];
        if (idx_pref_T0 < 0 || idx_pref_T0 >= data_size) {
          return false;
        }
        const float* ip_next_T0 = &input[idx_pref_T0 * fused_block_size];
        vop0 = _mm256_fmadd_ps(vwgt, _mm256_loadu_ps(ip + (0)), vop0);
        _mm_prefetch(
            reinterpret_cast<const char*>(&ip_next_T0[0]), _MM_HINT_T0);
        vop8 = _mm256_fmadd_ps(vwgt, _mm256_loadu_ps(ip + (8)), vop8);
        // skip unnecessary prefetch of (&ip_next_T0[8])
      }
      if (!normalize_by_lengths || lengths[rangeIndex] == 0) {
        _mm256_storeu_ps(&op[0], vop0);
        _mm256_storeu_ps(&op[8], vop8);
      } else {
        __m256 vlen_inv = _mm256_set1_ps(1.0f / lengths[rangeIndex]);
        _mm256_storeu_ps(&op[0], _mm256_mul_ps(vop0, vlen_inv));
        _mm256_storeu_ps(&op[8], _mm256_mul_ps(vop8, vlen_inv));
      }
    }
  } else {
    // generic code
    for (int64_t rangeIndex = 0; rangeIndex < output_size; ++rangeIndex) {
      float* op = &out[rangeIndex * block_size];
      int64_t j = 0;
      for (; j + 8 <= block_size; j += 8) {
        _mm256_storeu_ps(op + j, _mm256_setzero_ps());
      }
      for (; j < block_size; j++) {
        op[j] = 0.0f;
      }
      if (dataInd + lengths[rangeIndex] > index_size) {
        return false;
      }
      for (int64_t start = dataInd; dataInd < start + lengths[rangeIndex];
           ++dataInd) {
        const int64_t idx = indices[dataInd];
        if (idx < 0 || idx >= data_size) {
          return false;
        }
        float wgt = 1.f;
        if (weights) {
          wgt = weights[IS_WEIGHT_POSITIONAL ? (dataInd - start) : dataInd];
        }
        __m256 vwgt = _mm256_set1_ps(wgt);
        const float* ip = &input[idx * fused_block_size];
        const int64_t next_T0 = (dataInd < index_size - prefdist_T0)
            ? (dataInd + prefdist_T0)
            : dataInd;
        const int64_t idx_pref_T0 = indices[next_T0];
        if (idx_pref_T0 < 0 || idx_pref_T0 >= data_size) {
          return false;
        }
        const float* ip_next_T0 = &input[idx_pref_T0 * fused_block_size];
        j = 0;
        for (; j + 8 <= block_size; j += 8) {
          _mm256_storeu_ps(
              &op[j],
              _mm256_fmadd_ps(
                  vwgt, _mm256_loadu_ps(&ip[j]), _mm256_loadu_ps(&op[j])));
          _mm_prefetch(
              reinterpret_cast<const char*>(&ip_next_T0[j]), _MM_HINT_T0);
        }
        for (; j < block_size; j++) {
          op[j] = std::fma(wgt, ip[j], op[j]);
        }
      }
      if (normalize_by_lengths && lengths[rangeIndex]) {
        float len_inv = 1.0f / lengths[rangeIndex];
        __m256 vlen_inv = _mm256_set1_ps(len_inv);
        j = 0;
        for (; j + 8 <= block_size; j += 8) {
          _mm256_storeu_ps(
              &op[j], _mm256_mul_ps(_mm256_loadu_ps(&op[j]), vlen_inv));
        }
        for (; j < block_size; j++) {
          op[j] = len_inv * op[j];
        }
      }
    }
  }
  return dataInd == index_size;
}
bool EmbeddingLookup_int64_t_float_float_false__avx2_fma(
    const int64_t block_size,
    const int64_t output_size,
    const int64_t index_size,
    const int64_t data_size,
    const float* input,
    const int64_t* indices,
    const int* lengths,
    const float* weights,
    const float* scale_bias,
    bool normalize_by_lengths,
    float* out) {
  return EmbeddingLookup_int64_t_float_float__avx2_fma<false>(
      block_size,
      output_size,
      index_size,
      data_size,
      input,
      indices,
      lengths,
      weights,
      scale_bias,
      normalize_by_lengths,
      out);
}
bool EmbeddingLookup_int64_t_float_float_true__avx2_fma(
    const int64_t block_size,
    const int64_t output_size,
    const int64_t index_size,
    const int64_t data_size,
    const float* input,
    const int64_t* indices,
    const int* lengths,
    const float* weights,
    const float* scale_bias,
    bool normalize_by_lengths,
    float* out) {
  return EmbeddingLookup_int64_t_float_float__avx2_fma<true>(
      block_size,
      output_size,
      index_size,
      data_size,
      input,
      indices,
      lengths,
      weights,
      scale_bias,
      normalize_by_lengths,
      out);
}

template <bool IS_WEIGHT_POSITIONAL>
static bool EmbeddingLookup_int32_t_half_float__avx2_fma(
    const int64_t block_size,
    const int64_t output_size,
    const int64_t index_size,
    const int64_t data_size,
    const at::Half* input,
    const int* indices,
    const int* lengths,
    const float* weights,
    const float* scale_bias,
    bool normalize_by_lengths,
    float* out) {
  const int prefdist_T0 = 16;
  const int fused_block_size = block_size + 0;
  int dataInd = 0;
  if (block_size == 128) {
    // unrolling 16 times
    for (int rangeIndex = 0; rangeIndex < output_size; ++rangeIndex) {
      float* op = &out[rangeIndex * block_size];
      __m256 vop0 = _mm256_setzero_ps();
      __m256 vop8 = _mm256_setzero_ps();
      __m256 vop16 = _mm256_setzero_ps();
      __m256 vop24 = _mm256_setzero_ps();
      __m256 vop32 = _mm256_setzero_ps();
      __m256 vop40 = _mm256_setzero_ps();
      __m256 vop48 = _mm256_setzero_ps();
      __m256 vop56 = _mm256_setzero_ps();
      __m256 vop64 = _mm256_setzero_ps();
      __m256 vop72 = _mm256_setzero_ps();
      __m256 vop80 = _mm256_setzero_ps();
      __m256 vop88 = _mm256_setzero_ps();
      __m256 vop96 = _mm256_setzero_ps();
      __m256 vop104 = _mm256_setzero_ps();
      __m256 vop112 = _mm256_setzero_ps();
      __m256 vop120 = _mm256_setzero_ps();
      if (dataInd + lengths[rangeIndex] > index_size) {
        return false;
      }
      for (int start = dataInd; dataInd < start + lengths[rangeIndex];
           ++dataInd) {
        const int idx = indices[dataInd];
        if (idx < 0 || idx >= data_size) {
          return false;
        }
        float wgt = 1.f;
        if (weights) {
          wgt = weights[IS_WEIGHT_POSITIONAL ? (dataInd - start) : dataInd];
        }
        __m256 vwgt = _mm256_set1_ps(wgt);
        const at::Half* ip = &input[idx * fused_block_size];
        const int next_T0 = (dataInd < index_size - prefdist_T0)
            ? (dataInd + prefdist_T0)
            : dataInd;
        const int idx_pref_T0 = indices[next_T0];
        if (idx_pref_T0 < 0 || idx_pref_T0 >= data_size) {
          return false;
        }
        const at::Half* ip_next_T0 = &input[idx_pref_T0 * fused_block_size];
        vop0 = _mm256_fmadd_ps(
            vwgt,
            _mm256_cvtph_ps(
                _mm_loadu_si128(reinterpret_cast<const __m128i*>(ip + (0)))),
            vop0);
        _mm_prefetch(
            reinterpret_cast<const char*>(&ip_next_T0[0]), _MM_HINT_T0);
        vop8 = _mm256_fmadd_ps(
            vwgt,
            _mm256_cvtph_ps(
                _mm_loadu_si128(reinterpret_cast<const __m128i*>(ip + (8)))),
            vop8);
        // skip unnecessary prefetch of (&ip_next_T0[8])
        vop16 = _mm256_fmadd_ps(
            vwgt,
            _mm256_cvtph_ps(
                _mm_loadu_si128(reinterpret_cast<const __m128i*>(ip + (16)))),
            vop16);
        // skip unnecessary prefetch of (&ip_next_T0[16])
        vop24 = _mm256_fmadd_ps(
            vwgt,
            _mm256_cvtph_ps(
                _mm_loadu_si128(reinterpret_cast<const __m128i*>(ip + (24)))),
            vop24);
        // skip unnecessary prefetch of (&ip_next_T0[24])
        vop32 = _mm256_fmadd_ps(
            vwgt,
            _mm256_cvtph_ps(
                _mm_loadu_si128(reinterpret_cast<const __m128i*>(ip + (32)))),
            vop32);
        _mm_prefetch(
            reinterpret_cast<const char*>(&ip_next_T0[32]), _MM_HINT_T0);
        vop40 = _mm256_fmadd_ps(
            vwgt,
            _mm256_cvtph_ps(
                _mm_loadu_si128(reinterpret_cast<const __m128i*>(ip + (40)))),
            vop40);
        // skip unnecessary prefetch of (&ip_next_T0[40])
        vop48 = _mm256_fmadd_ps(
            vwgt,
            _mm256_cvtph_ps(
                _mm_loadu_si128(reinterpret_cast<const __m128i*>(ip + (48)))),
            vop48);
        // skip unnecessary prefetch of (&ip_next_T0[48])
        vop56 = _mm256_fmadd_ps(
            vwgt,
            _mm256_cvtph_ps(
                _mm_loadu_si128(reinterpret_cast<const __m128i*>(ip + (56)))),
            vop56);
        // skip unnecessary prefetch of (&ip_next_T0[56])
        vop64 = _mm256_fmadd_ps(
            vwgt,
            _mm256_cvtph_ps(
                _mm_loadu_si128(reinterpret_cast<const __m128i*>(ip + (64)))),
            vop64);
        _mm_prefetch(
            reinterpret_cast<const char*>(&ip_next_T0[64]), _MM_HINT_T0);
        vop72 = _mm256_fmadd_ps(
            vwgt,
            _mm256_cvtph_ps(
                _mm_loadu_si128(reinterpret_cast<const __m128i*>(ip + (72)))),
            vop72);
        // skip unnecessary prefetch of (&ip_next_T0[72])
        vop80 = _mm256_fmadd_ps(
            vwgt,
            _mm256_cvtph_ps(
                _mm_loadu_si128(reinterpret_cast<const __m128i*>(ip + (80)))),
            vop80);
        // skip unnecessary prefetch of (&ip_next_T0[80])
        vop88 = _mm256_fmadd_ps(
            vwgt,
            _mm256_cvtph_ps(
                _mm_loadu_si128(reinterpret_cast<const __m128i*>(ip + (88)))),
            vop88);
        // skip unnecessary prefetch of (&ip_next_T0[88])
        vop96 = _mm256_fmadd_ps(
            vwgt,
            _mm256_cvtph_ps(
                _mm_loadu_si128(reinterpret_cast<const __m128i*>(ip + (96)))),
            vop96);
        _mm_prefetch(
            reinterpret_cast<const char*>(&ip_next_T0[96]), _MM_HINT_T0);
        vop104 = _mm256_fmadd_ps(
            vwgt,
            _mm256_cvtph_ps(
                _mm_loadu_si128(reinterpret_cast<const __m128i*>(ip + (104)))),
            vop104);
        // skip unnecessary prefetch of (&ip_next_T0[104])
        vop112 = _mm256_fmadd_ps(
            vwgt,
            _mm256_cvtph_ps(
                _mm_loadu_si128(reinterpret_cast<const __m128i*>(ip + (112)))),
            vop112);
        // skip unnecessary prefetch of (&ip_next_T0[112])
        vop120 = _mm256_fmadd_ps(
            vwgt,
            _mm256_cvtph_ps(
                _mm_loadu_si128(reinterpret_cast<const __m128i*>(ip + (120)))),
            vop120);
        // skip unnecessary prefetch of (&ip_next_T0[120])
      }
      if (!normalize_by_lengths || lengths[rangeIndex] == 0) {
        _mm256_storeu_ps(&op[0], vop0);
        _mm256_storeu_ps(&op[8], vop8);
        _mm256_storeu_ps(&op[16], vop16);
        _mm256_storeu_ps(&op[24], vop24);
        _mm256_storeu_ps(&op[32], vop32);
        _mm256_storeu_ps(&op[40], vop40);
        _mm256_storeu_ps(&op[48], vop48);
        _mm256_storeu_ps(&op[56], vop56);
        _mm256_storeu_ps(&op[64], vop64);
        _mm256_storeu_ps(&op[72], vop72);
        _mm256_storeu_ps(&op[80], vop80);
        _mm256_storeu_ps(&op[88], vop88);
        _mm256_storeu_ps(&op[96], vop96);
        _mm256_storeu_ps(&op[104], vop104);
        _mm256_storeu_ps(&op[112], vop112);
        _mm256_storeu_ps(&op[120], vop120);
      } else {
        __m256 vlen_inv = _mm256_set1_ps(1.0f / lengths[rangeIndex]);
        _mm256_storeu_ps(&op[0], _mm256_mul_ps(vop0, vlen_inv));
        _mm256_storeu_ps(&op[8], _mm256_mul_ps(vop8, vlen_inv));
        _mm256_storeu_ps(&op[16], _mm256_mul_ps(vop16, vlen_inv));
        _mm256_storeu_ps(&op[24], _mm256_mul_ps(vop24, vlen_inv));
        _mm256_storeu_ps(&op[32], _mm256_mul_ps(vop32, vlen_inv));
        _mm256_storeu_ps(&op[40], _mm256_mul_ps(vop40, vlen_inv));
        _mm256_storeu_ps(&op[48], _mm256_mul_ps(vop48, vlen_inv));
        _mm256_storeu_ps(&op[56], _mm256_mul_ps(vop56, vlen_inv));
        _mm256_storeu_ps(&op[64], _mm256_mul_ps(vop64, vlen_inv));
        _mm256_storeu_ps(&op[72], _mm256_mul_ps(vop72, vlen_inv));
        _mm256_storeu_ps(&op[80], _mm256_mul_ps(vop80, vlen_inv));
        _mm256_storeu_ps(&op[88], _mm256_mul_ps(vop88, vlen_inv));
        _mm256_storeu_ps(&op[96], _mm256_mul_ps(vop96, vlen_inv));
        _mm256_storeu_ps(&op[104], _mm256_mul_ps(vop104, vlen_inv));
        _mm256_storeu_ps(&op[112], _mm256_mul_ps(vop112, vlen_inv));
        _mm256_storeu_ps(&op[120], _mm256_mul_ps(vop120, vlen_inv));
      }
    }
  } else if (block_size == 64) {
    // unrolling 8 times
    for (int rangeIndex = 0; rangeIndex < output_size; ++rangeIndex) {
      float* op = &out[rangeIndex * block_size];
      __m256 vop0 = _mm256_setzero_ps();
      __m256 vop8 = _mm256_setzero_ps();
      __m256 vop16 = _mm256_setzero_ps();
      __m256 vop24 = _mm256_setzero_ps();
      __m256 vop32 = _mm256_setzero_ps();
      __m256 vop40 = _mm256_setzero_ps();
      __m256 vop48 = _mm256_setzero_ps();
      __m256 vop56 = _mm256_setzero_ps();
      if (dataInd + lengths[rangeIndex] > index_size) {
        return false;
      }
      for (int start = dataInd; dataInd < start + lengths[rangeIndex];
           ++dataInd) {
        const int idx = indices[dataInd];
        if (idx < 0 || idx >= data_size) {
          return false;
        }
        float wgt = 1.f;
        if (weights) {
          wgt = weights[IS_WEIGHT_POSITIONAL ? (dataInd - start) : dataInd];
        }
        __m256 vwgt = _mm256_set1_ps(wgt);
        const at::Half* ip = &input[idx * fused_block_size];
        const int next_T0 = (dataInd < index_size - prefdist_T0)
            ? (dataInd + prefdist_T0)
            : dataInd;
        const int idx_pref_T0 = indices[next_T0];
        if (idx_pref_T0 < 0 || idx_pref_T0 >= data_size) {
          return false;
        }
        const at::Half* ip_next_T0 = &input[idx_pref_T0 * fused_block_size];
        vop0 = _mm256_fmadd_ps(
            vwgt,
            _mm256_cvtph_ps(
                _mm_loadu_si128(reinterpret_cast<const __m128i*>(ip + (0)))),
            vop0);
        _mm_prefetch(
            reinterpret_cast<const char*>(&ip_next_T0[0]), _MM_HINT_T0);
        vop8 = _mm256_fmadd_ps(
            vwgt,
            _mm256_cvtph_ps(
                _mm_loadu_si128(reinterpret_cast<const __m128i*>(ip + (8)))),
            vop8);
        // skip unnecessary prefetch of (&ip_next_T0[8])
        vop16 = _mm256_fmadd_ps(
            vwgt,
            _mm256_cvtph_ps(
                _mm_loadu_si128(reinterpret_cast<const __m128i*>(ip + (16)))),
            vop16);
        // skip unnecessary prefetch of (&ip_next_T0[16])
        vop24 = _mm256_fmadd_ps(
            vwgt,
            _mm256_cvtph_ps(
                _mm_loadu_si128(reinterpret_cast<const __m128i*>(ip + (24)))),
            vop24);
        // skip unnecessary prefetch of (&ip_next_T0[24])
        vop32 = _mm256_fmadd_ps(
            vwgt,
            _mm256_cvtph_ps(
                _mm_loadu_si128(reinterpret_cast<const __m128i*>(ip + (32)))),
            vop32);
        _mm_prefetch(
            reinterpret_cast<const char*>(&ip_next_T0[32]), _MM_HINT_T0);
        vop40 = _mm256_fmadd_ps(
            vwgt,
            _mm256_cvtph_ps(
                _mm_loadu_si128(reinterpret_cast<const __m128i*>(ip + (40)))),
            vop40);
        // skip unnecessary prefetch of (&ip_next_T0[40])
        vop48 = _mm256_fmadd_ps(
            vwgt,
            _mm256_cvtph_ps(
                _mm_loadu_si128(reinterpret_cast<const __m128i*>(ip + (48)))),
            vop48);
        // skip unnecessary prefetch of (&ip_next_T0[48])
        vop56 = _mm256_fmadd_ps(
            vwgt,
            _mm256_cvtph_ps(
                _mm_loadu_si128(reinterpret_cast<const __m128i*>(ip + (56)))),
            vop56);
        // skip unnecessary prefetch of (&ip_next_T0[56])
      }
      if (!normalize_by_lengths || lengths[rangeIndex] == 0) {
        _mm256_storeu_ps(&op[0], vop0);
        _mm256_storeu_ps(&op[8], vop8);
        _mm256_storeu_ps(&op[16], vop16);
        _mm256_storeu_ps(&op[24], vop24);
        _mm256_storeu_ps(&op[32], vop32);
        _mm256_storeu_ps(&op[40], vop40);
        _mm256_storeu_ps(&op[48], vop48);
        _mm256_storeu_ps(&op[56], vop56);
      } else {
        __m256 vlen_inv = _mm256_set1_ps(1.0f / lengths[rangeIndex]);
        _mm256_storeu_ps(&op[0], _mm256_mul_ps(vop0, vlen_inv));
        _mm256_storeu_ps(&op[8], _mm256_mul_ps(vop8, vlen_inv));
        _mm256_storeu_ps(&op[16], _mm256_mul_ps(vop16, vlen_inv));
        _mm256_storeu_ps(&op[24], _mm256_mul_ps(vop24, vlen_inv));
        _mm256_storeu_ps(&op[32], _mm256_mul_ps(vop32, vlen_inv));
        _mm256_storeu_ps(&op[40], _mm256_mul_ps(vop40, vlen_inv));
        _mm256_storeu_ps(&op[48], _mm256_mul_ps(vop48, vlen_inv));
        _mm256_storeu_ps(&op[56], _mm256_mul_ps(vop56, vlen_inv));
      }
    }
  } else if (block_size == 32) {
    // unrolling 4 times
    for (int rangeIndex = 0; rangeIndex < output_size; ++rangeIndex) {
      float* op = &out[rangeIndex * block_size];
      __m256 vop0 = _mm256_setzero_ps();
      __m256 vop8 = _mm256_setzero_ps();
      __m256 vop16 = _mm256_setzero_ps();
      __m256 vop24 = _mm256_setzero_ps();
      if (dataInd + lengths[rangeIndex] > index_size) {
        return false;
      }
      for (int start = dataInd; dataInd < start + lengths[rangeIndex];
           ++dataInd) {
        const int idx = indices[dataInd];
        if (idx < 0 || idx >= data_size) {
          return false;
        }
        float wgt = 1.f;
        if (weights) {
          wgt = weights[IS_WEIGHT_POSITIONAL ? (dataInd - start) : dataInd];
        }
        __m256 vwgt = _mm256_set1_ps(wgt);
        const at::Half* ip = &input[idx * fused_block_size];
        const int next_T0 = (dataInd < index_size - prefdist_T0)
            ? (dataInd + prefdist_T0)
            : dataInd;
        const int idx_pref_T0 = indices[next_T0];
        if (idx_pref_T0 < 0 || idx_pref_T0 >= data_size) {
          return false;
        }
        const at::Half* ip_next_T0 = &input[idx_pref_T0 * fused_block_size];
        vop0 = _mm256_fmadd_ps(
            vwgt,
            _mm256_cvtph_ps(
                _mm_loadu_si128(reinterpret_cast<const __m128i*>(ip + (0)))),
            vop0);
        _mm_prefetch(
            reinterpret_cast<const char*>(&ip_next_T0[0]), _MM_HINT_T0);
        vop8 = _mm256_fmadd_ps(
            vwgt,
            _mm256_cvtph_ps(
                _mm_loadu_si128(reinterpret_cast<const __m128i*>(ip + (8)))),
            vop8);
        // skip unnecessary prefetch of (&ip_next_T0[8])
        vop16 = _mm256_fmadd_ps(
            vwgt,
            _mm256_cvtph_ps(
                _mm_loadu_si128(reinterpret_cast<const __m128i*>(ip + (16)))),
            vop16);
        // skip unnecessary prefetch of (&ip_next_T0[16])
        vop24 = _mm256_fmadd_ps(
            vwgt,
            _mm256_cvtph_ps(
                _mm_loadu_si128(reinterpret_cast<const __m128i*>(ip + (24)))),
            vop24);
        // skip unnecessary prefetch of (&ip_next_T0[24])
      }
      if (!normalize_by_lengths || lengths[rangeIndex] == 0) {
        _mm256_storeu_ps(&op[0], vop0);
        _mm256_storeu_ps(&op[8], vop8);
        _mm256_storeu_ps(&op[16], vop16);
        _mm256_storeu_ps(&op[24], vop24);
      } else {
        __m256 vlen_inv = _mm256_set1_ps(1.0f / lengths[rangeIndex]);
        _mm256_storeu_ps(&op[0], _mm256_mul_ps(vop0, vlen_inv));
        _mm256_storeu_ps(&op[8], _mm256_mul_ps(vop8, vlen_inv));
        _mm256_storeu_ps(&op[16], _mm256_mul_ps(vop16, vlen_inv));
        _mm256_storeu_ps(&op[24], _mm256_mul_ps(vop24, vlen_inv));
      }
    }
  } else if (block_size == 16) {
    // unrolling 2 times
    for (int rangeIndex = 0; rangeIndex < output_size; ++rangeIndex) {
      float* op = &out[rangeIndex * block_size];
      __m256 vop0 = _mm256_setzero_ps();
      __m256 vop8 = _mm256_setzero_ps();
      if (dataInd + lengths[rangeIndex] > index_size) {
        return false;
      }
      for (int start = dataInd; dataInd < start + lengths[rangeIndex];
           ++dataInd) {
        const int idx = indices[dataInd];
        if (idx < 0 || idx >= data_size) {
          return false;
        }
        float wgt = 1.f;
        if (weights) {
          wgt = weights[IS_WEIGHT_POSITIONAL ? (dataInd - start) : dataInd];
        }
        __m256 vwgt = _mm256_set1_ps(wgt);
        const at::Half* ip = &input[idx * fused_block_size];
        const int next_T0 = (dataInd < index_size - prefdist_T0)
            ? (dataInd + prefdist_T0)
            : dataInd;
        const int idx_pref_T0 = indices[next_T0];
        if (idx_pref_T0 < 0 || idx_pref_T0 >= data_size) {
          return false;
        }
        const at::Half* ip_next_T0 = &input[idx_pref_T0 * fused_block_size];
        vop0 = _mm256_fmadd_ps(
            vwgt,
            _mm256_cvtph_ps(
                _mm_loadu_si128(reinterpret_cast<const __m128i*>(ip + (0)))),
            vop0);
        _mm_prefetch(
            reinterpret_cast<const char*>(&ip_next_T0[0]), _MM_HINT_T0);
        vop8 = _mm256_fmadd_ps(
            vwgt,
            _mm256_cvtph_ps(
                _mm_loadu_si128(reinterpret_cast<const __m128i*>(ip + (8)))),
            vop8);
        // skip unnecessary prefetch of (&ip_next_T0[8])
      }
      if (!normalize_by_lengths || lengths[rangeIndex] == 0) {
        _mm256_storeu_ps(&op[0], vop0);
        _mm256_storeu_ps(&op[8], vop8);
      } else {
        __m256 vlen_inv = _mm256_set1_ps(1.0f / lengths[rangeIndex]);
        _mm256_storeu_ps(&op[0], _mm256_mul_ps(vop0, vlen_inv));
        _mm256_storeu_ps(&op[8], _mm256_mul_ps(vop8, vlen_inv));
      }
    }
  } else {
    // generic code
    alignas(64) at::Half vtmp1[8] = {0};
    for (int rangeIndex = 0; rangeIndex < output_size; ++rangeIndex) {
      float* op = &out[rangeIndex * block_size];
      int64_t j = 0;
      for (; j + 8 <= block_size; j += 8) {
        _mm256_storeu_ps(op + j, _mm256_setzero_ps());
      }
      for (; j < block_size; j++) {
        op[j] = 0.0f;
      }
      if (dataInd + lengths[rangeIndex] > index_size) {
        return false;
      }
      for (int start = dataInd; dataInd < start + lengths[rangeIndex];
           ++dataInd) {
        const int idx = indices[dataInd];
        if (idx < 0 || idx >= data_size) {
          return false;
        }
        float wgt = 1.f;
        if (weights) {
          wgt = weights[IS_WEIGHT_POSITIONAL ? (dataInd - start) : dataInd];
        }
        __m256 vwgt = _mm256_set1_ps(wgt);
        const at::Half* ip = &input[idx * fused_block_size];
        const int next_T0 = (dataInd < index_size - prefdist_T0)
            ? (dataInd + prefdist_T0)
            : dataInd;
        const int idx_pref_T0 = indices[next_T0];
        if (idx_pref_T0 < 0 || idx_pref_T0 >= data_size) {
          return false;
        }
        const at::Half* ip_next_T0 = &input[idx_pref_T0 * fused_block_size];
        j = 0;
        for (; j + 8 <= block_size; j += 8) {
          _mm256_storeu_ps(
              &op[j],
              _mm256_fmadd_ps(
                  vwgt,
                  _mm256_cvtph_ps(_mm_loadu_si128(
                      reinterpret_cast<const __m128i*>(&ip[j]))),
                  _mm256_loadu_ps(&op[j])));
          _mm_prefetch(
              reinterpret_cast<const char*>(&ip_next_T0[j]), _MM_HINT_T0);
        }
        for (; j < block_size; j++) {
          vtmp1[0] = ip[j];
          __m256 vtmp2 =
              _mm256_cvtph_ps(*(reinterpret_cast<const __m128i*>(vtmp1)));
          op[j] = std::fma(wgt, ((float*)(&vtmp2))[0], op[j]);
        }
      }
      if (normalize_by_lengths && lengths[rangeIndex]) {
        float len_inv = 1.0f / lengths[rangeIndex];
        __m256 vlen_inv = _mm256_set1_ps(len_inv);
        j = 0;
        for (; j + 8 <= block_size; j += 8) {
          _mm256_storeu_ps(
              &op[j], _mm256_mul_ps(_mm256_loadu_ps(&op[j]), vlen_inv));
        }
        for (; j < block_size; j++) {
          op[j] = len_inv * op[j];
        }
      }
    }
  }
  return dataInd == index_size;
}
bool EmbeddingLookup_int32_t_half_float_false__avx2_fma(
    const int64_t block_size,
    const int64_t output_size,
    const int64_t index_size,
    const int64_t data_size,
    const at::Half* input,
    const int* indices,
    const int* lengths,
    const float* weights,
    const float* scale_bias,
    bool normalize_by_lengths,
    float* out) {
  return EmbeddingLookup_int32_t_half_float__avx2_fma<false>(
      block_size,
      output_size,
      index_size,
      data_size,
      input,
      indices,
      lengths,
      weights,
      scale_bias,
      normalize_by_lengths,
      out);
}
bool EmbeddingLookup_int32_t_half_float_true__avx2_fma(
    const int64_t block_size,
    const int64_t output_size,
    const int64_t index_size,
    const int64_t data_size,
    const at::Half* input,
    const int* indices,
    const int* lengths,
    const float* weights,
    const float* scale_bias,
    bool normalize_by_lengths,
    float* out) {
  return EmbeddingLookup_int32_t_half_float__avx2_fma<true>(
      block_size,
      output_size,
      index_size,
      data_size,
      input,
      indices,
      lengths,
      weights,
      scale_bias,
      normalize_by_lengths,
      out);
}

template <bool IS_WEIGHT_POSITIONAL>
static bool EmbeddingLookup_int64_t_half_float__avx2_fma(
    const int64_t block_size,
    const int64_t output_size,
    const int64_t index_size,
    const int64_t data_size,
    const at::Half* input,
    const int64_t* indices,
    const int* lengths,
    const float* weights,
    const float* scale_bias,
    bool normalize_by_lengths,
    float* out) {
  const int64_t prefdist_T0 = 16;
  const int64_t fused_block_size = block_size + 0;
  int64_t dataInd = 0;
  if (block_size == 128) {
    // unrolling 16 times
    for (int64_t rangeIndex = 0; rangeIndex < output_size; ++rangeIndex) {
      float* op = &out[rangeIndex * block_size];
      __m256 vop0 = _mm256_setzero_ps();
      __m256 vop8 = _mm256_setzero_ps();
      __m256 vop16 = _mm256_setzero_ps();
      __m256 vop24 = _mm256_setzero_ps();
      __m256 vop32 = _mm256_setzero_ps();
      __m256 vop40 = _mm256_setzero_ps();
      __m256 vop48 = _mm256_setzero_ps();
      __m256 vop56 = _mm256_setzero_ps();
      __m256 vop64 = _mm256_setzero_ps();
      __m256 vop72 = _mm256_setzero_ps();
      __m256 vop80 = _mm256_setzero_ps();
      __m256 vop88 = _mm256_setzero_ps();
      __m256 vop96 = _mm256_setzero_ps();
      __m256 vop104 = _mm256_setzero_ps();
      __m256 vop112 = _mm256_setzero_ps();
      __m256 vop120 = _mm256_setzero_ps();
      if (dataInd + lengths[rangeIndex] > index_size) {
        return false;
      }
      for (int64_t start = dataInd; dataInd < start + lengths[rangeIndex];
           ++dataInd) {
        const int64_t idx = indices[dataInd];
        if (idx < 0 || idx >= data_size) {
          return false;
        }
        float wgt = 1.f;
        if (weights) {
          wgt = weights[IS_WEIGHT_POSITIONAL ? (dataInd - start) : dataInd];
        }
        __m256 vwgt = _mm256_set1_ps(wgt);
        const at::Half* ip = &input[idx * fused_block_size];
        const int64_t next_T0 = (dataInd < index_size - prefdist_T0)
            ? (dataInd + prefdist_T0)
            : dataInd;
        const int64_t idx_pref_T0 = indices[next_T0];
        if (idx_pref_T0 < 0 || idx_pref_T0 >= data_size) {
          return false;
        }
        const at::Half* ip_next_T0 = &input[idx_pref_T0 * fused_block_size];
        vop0 = _mm256_fmadd_ps(
            vwgt,
            _mm256_cvtph_ps(
                _mm_loadu_si128(reinterpret_cast<const __m128i*>(ip + (0)))),
            vop0);
        _mm_prefetch(
            reinterpret_cast<const char*>(&ip_next_T0[0]), _MM_HINT_T0);
        vop8 = _mm256_fmadd_ps(
            vwgt,
            _mm256_cvtph_ps(
                _mm_loadu_si128(reinterpret_cast<const __m128i*>(ip + (8)))),
            vop8);
        // skip unnecessary prefetch of (&ip_next_T0[8])
        vop16 = _mm256_fmadd_ps(
            vwgt,
            _mm256_cvtph_ps(
                _mm_loadu_si128(reinterpret_cast<const __m128i*>(ip + (16)))),
            vop16);
        // skip unnecessary prefetch of (&ip_next_T0[16])
        vop24 = _mm256_fmadd_ps(
            vwgt,
            _mm256_cvtph_ps(
                _mm_loadu_si128(reinterpret_cast<const __m128i*>(ip + (24)))),
            vop24);
        // skip unnecessary prefetch of (&ip_next_T0[24])
        vop32 = _mm256_fmadd_ps(
            vwgt,
            _mm256_cvtph_ps(
                _mm_loadu_si128(reinterpret_cast<const __m128i*>(ip + (32)))),
            vop32);
        _mm_prefetch(
            reinterpret_cast<const char*>(&ip_next_T0[32]), _MM_HINT_T0);
        vop40 = _mm256_fmadd_ps(
            vwgt,
            _mm256_cvtph_ps(
                _mm_loadu_si128(reinterpret_cast<const __m128i*>(ip + (40)))),
            vop40);
        // skip unnecessary prefetch of (&ip_next_T0[40])
        vop48 = _mm256_fmadd_ps(
            vwgt,
            _mm256_cvtph_ps(
                _mm_loadu_si128(reinterpret_cast<const __m128i*>(ip + (48)))),
            vop48);
        // skip unnecessary prefetch of (&ip_next_T0[48])
        vop56 = _mm256_fmadd_ps(
            vwgt,
            _mm256_cvtph_ps(
                _mm_loadu_si128(reinterpret_cast<const __m128i*>(ip + (56)))),
            vop56);
        // skip unnecessary prefetch of (&ip_next_T0[56])
        vop64 = _mm256_fmadd_ps(
            vwgt,
            _mm256_cvtph_ps(
                _mm_loadu_si128(reinterpret_cast<const __m128i*>(ip + (64)))),
            vop64);
        _mm_prefetch(
            reinterpret_cast<const char*>(&ip_next_T0[64]), _MM_HINT_T0);
        vop72 = _mm256_fmadd_ps(
            vwgt,
            _mm256_cvtph_ps(
                _mm_loadu_si128(reinterpret_cast<const __m128i*>(ip + (72)))),
            vop72);
        // skip unnecessary prefetch of (&ip_next_T0[72])
        vop80 = _mm256_fmadd_ps(
            vwgt,
            _mm256_cvtph_ps(
                _mm_loadu_si128(reinterpret_cast<const __m128i*>(ip + (80)))),
            vop80);
        // skip unnecessary prefetch of (&ip_next_T0[80])
        vop88 = _mm256_fmadd_ps(
            vwgt,
            _mm256_cvtph_ps(
                _mm_loadu_si128(reinterpret_cast<const __m128i*>(ip + (88)))),
            vop88);
        // skip unnecessary prefetch of (&ip_next_T0[88])
        vop96 = _mm256_fmadd_ps(
            vwgt,
            _mm256_cvtph_ps(
                _mm_loadu_si128(reinterpret_cast<const __m128i*>(ip + (96)))),
            vop96);
        _mm_prefetch(
            reinterpret_cast<const char*>(&ip_next_T0[96]), _MM_HINT_T0);
        vop104 = _mm256_fmadd_ps(
            vwgt,
            _mm256_cvtph_ps(
                _mm_loadu_si128(reinterpret_cast<const __m128i*>(ip + (104)))),
            vop104);
        // skip unnecessary prefetch of (&ip_next_T0[104])
        vop112 = _mm256_fmadd_ps(
            vwgt,
            _mm256_cvtph_ps(
                _mm_loadu_si128(reinterpret_cast<const __m128i*>(ip + (112)))),
            vop112);
        // skip unnecessary prefetch of (&ip_next_T0[112])
        vop120 = _mm256_fmadd_ps(
            vwgt,
            _mm256_cvtph_ps(
                _mm_loadu_si128(reinterpret_cast<const __m128i*>(ip + (120)))),
            vop120);
        // skip unnecessary prefetch of (&ip_next_T0[120])
      }
      if (!normalize_by_lengths || lengths[rangeIndex] == 0) {
        _mm256_storeu_ps(&op[0], vop0);
        _mm256_storeu_ps(&op[8], vop8);
        _mm256_storeu_ps(&op[16], vop16);
        _mm256_storeu_ps(&op[24], vop24);
        _mm256_storeu_ps(&op[32], vop32);
        _mm256_storeu_ps(&op[40], vop40);
        _mm256_storeu_ps(&op[48], vop48);
        _mm256_storeu_ps(&op[56], vop56);
        _mm256_storeu_ps(&op[64], vop64);
        _mm256_storeu_ps(&op[72], vop72);
        _mm256_storeu_ps(&op[80], vop80);
        _mm256_storeu_ps(&op[88], vop88);
        _mm256_storeu_ps(&op[96], vop96);
        _mm256_storeu_ps(&op[104], vop104);
        _mm256_storeu_ps(&op[112], vop112);
        _mm256_storeu_ps(&op[120], vop120);
      } else {
        __m256 vlen_inv = _mm256_set1_ps(1.0f / lengths[rangeIndex]);
        _mm256_storeu_ps(&op[0], _mm256_mul_ps(vop0, vlen_inv));
        _mm256_storeu_ps(&op[8], _mm256_mul_ps(vop8, vlen_inv));
        _mm256_storeu_ps(&op[16], _mm256_mul_ps(vop16, vlen_inv));
        _mm256_storeu_ps(&op[24], _mm256_mul_ps(vop24, vlen_inv));
        _mm256_storeu_ps(&op[32], _mm256_mul_ps(vop32, vlen_inv));
        _mm256_storeu_ps(&op[40], _mm256_mul_ps(vop40, vlen_inv));
        _mm256_storeu_ps(&op[48], _mm256_mul_ps(vop48, vlen_inv));
        _mm256_storeu_ps(&op[56], _mm256_mul_ps(vop56, vlen_inv));
        _mm256_storeu_ps(&op[64], _mm256_mul_ps(vop64, vlen_inv));
        _mm256_storeu_ps(&op[72], _mm256_mul_ps(vop72, vlen_inv));
        _mm256_storeu_ps(&op[80], _mm256_mul_ps(vop80, vlen_inv));
        _mm256_storeu_ps(&op[88], _mm256_mul_ps(vop88, vlen_inv));
        _mm256_storeu_ps(&op[96], _mm256_mul_ps(vop96, vlen_inv));
        _mm256_storeu_ps(&op[104], _mm256_mul_ps(vop104, vlen_inv));
        _mm256_storeu_ps(&op[112], _mm256_mul_ps(vop112, vlen_inv));
        _mm256_storeu_ps(&op[120], _mm256_mul_ps(vop120, vlen_inv));
      }
    }
  } else if (block_size == 64) {
    // unrolling 8 times
    for (int64_t rangeIndex = 0; rangeIndex < output_size; ++rangeIndex) {
      float* op = &out[rangeIndex * block_size];
      __m256 vop0 = _mm256_setzero_ps();
      __m256 vop8 = _mm256_setzero_ps();
      __m256 vop16 = _mm256_setzero_ps();
      __m256 vop24 = _mm256_setzero_ps();
      __m256 vop32 = _mm256_setzero_ps();
      __m256 vop40 = _mm256_setzero_ps();
      __m256 vop48 = _mm256_setzero_ps();
      __m256 vop56 = _mm256_setzero_ps();
      if (dataInd + lengths[rangeIndex] > index_size) {
        return false;
      }
      for (int64_t start = dataInd; dataInd < start + lengths[rangeIndex];
           ++dataInd) {
        const int64_t idx = indices[dataInd];
        if (idx < 0 || idx >= data_size) {
          return false;
        }
        float wgt = 1.f;
        if (weights) {
          wgt = weights[IS_WEIGHT_POSITIONAL ? (dataInd - start) : dataInd];
        }
        __m256 vwgt = _mm256_set1_ps(wgt);
        const at::Half* ip = &input[idx * fused_block_size];
        const int64_t next_T0 = (dataInd < index_size - prefdist_T0)
            ? (dataInd + prefdist_T0)
            : dataInd;
        const int64_t idx_pref_T0 = indices[next_T0];
        if (idx_pref_T0 < 0 || idx_pref_T0 >= data_size) {
          return false;
        }
        const at::Half* ip_next_T0 = &input[idx_pref_T0 * fused_block_size];
        vop0 = _mm256_fmadd_ps(
            vwgt,
            _mm256_cvtph_ps(
                _mm_loadu_si128(reinterpret_cast<const __m128i*>(ip + (0)))),
            vop0);
        _mm_prefetch(
            reinterpret_cast<const char*>(&ip_next_T0[0]), _MM_HINT_T0);
        vop8 = _mm256_fmadd_ps(
            vwgt,
            _mm256_cvtph_ps(
                _mm_loadu_si128(reinterpret_cast<const __m128i*>(ip + (8)))),
            vop8);
        // skip unnecessary prefetch of (&ip_next_T0[8])
        vop16 = _mm256_fmadd_ps(
            vwgt,
            _mm256_cvtph_ps(
                _mm_loadu_si128(reinterpret_cast<const __m128i*>(ip + (16)))),
            vop16);
        // skip unnecessary prefetch of (&ip_next_T0[16])
        vop24 = _mm256_fmadd_ps(
            vwgt,
            _mm256_cvtph_ps(
                _mm_loadu_si128(reinterpret_cast<const __m128i*>(ip + (24)))),
            vop24);
        // skip unnecessary prefetch of (&ip_next_T0[24])
        vop32 = _mm256_fmadd_ps(
            vwgt,
            _mm256_cvtph_ps(
                _mm_loadu_si128(reinterpret_cast<const __m128i*>(ip + (32)))),
            vop32);
        _mm_prefetch(
            reinterpret_cast<const char*>(&ip_next_T0[32]), _MM_HINT_T0);
        vop40 = _mm256_fmadd_ps(
            vwgt,
            _mm256_cvtph_ps(
                _mm_loadu_si128(reinterpret_cast<const __m128i*>(ip + (40)))),
            vop40);
        // skip unnecessary prefetch of (&ip_next_T0[40])
        vop48 = _mm256_fmadd_ps(
            vwgt,
            _mm256_cvtph_ps(
                _mm_loadu_si128(reinterpret_cast<const __m128i*>(ip + (48)))),
            vop48);
        // skip unnecessary prefetch of (&ip_next_T0[48])
        vop56 = _mm256_fmadd_ps(
            vwgt,
            _mm256_cvtph_ps(
                _mm_loadu_si128(reinterpret_cast<const __m128i*>(ip + (56)))),
            vop56);
        // skip unnecessary prefetch of (&ip_next_T0[56])
      }
      if (!normalize_by_lengths || lengths[rangeIndex] == 0) {
        _mm256_storeu_ps(&op[0], vop0);
        _mm256_storeu_ps(&op[8], vop8);
        _mm256_storeu_ps(&op[16], vop16);
        _mm256_storeu_ps(&op[24], vop24);
        _mm256_storeu_ps(&op[32], vop32);
        _mm256_storeu_ps(&op[40], vop40);
        _mm256_storeu_ps(&op[48], vop48);
        _mm256_storeu_ps(&op[56], vop56);
      } else {
        __m256 vlen_inv = _mm256_set1_ps(1.0f / lengths[rangeIndex]);
        _mm256_storeu_ps(&op[0], _mm256_mul_ps(vop0, vlen_inv));
        _mm256_storeu_ps(&op[8], _mm256_mul_ps(vop8, vlen_inv));
        _mm256_storeu_ps(&op[16], _mm256_mul_ps(vop16, vlen_inv));
        _mm256_storeu_ps(&op[24], _mm256_mul_ps(vop24, vlen_inv));
        _mm256_storeu_ps(&op[32], _mm256_mul_ps(vop32, vlen_inv));
        _mm256_storeu_ps(&op[40], _mm256_mul_ps(vop40, vlen_inv));
        _mm256_storeu_ps(&op[48], _mm256_mul_ps(vop48, vlen_inv));
        _mm256_storeu_ps(&op[56], _mm256_mul_ps(vop56, vlen_inv));
      }
    }
  } else if (block_size == 32) {
    // unrolling 4 times
    for (int64_t rangeIndex = 0; rangeIndex < output_size; ++rangeIndex) {
      float* op = &out[rangeIndex * block_size];
      __m256 vop0 = _mm256_setzero_ps();
      __m256 vop8 = _mm256_setzero_ps();
      __m256 vop16 = _mm256_setzero_ps();
      __m256 vop24 = _mm256_setzero_ps();
      if (dataInd + lengths[rangeIndex] > index_size) {
        return false;
      }
      for (int64_t start = dataInd; dataInd < start + lengths[rangeIndex];
           ++dataInd) {
        const int64_t idx = indices[dataInd];
        if (idx < 0 || idx >= data_size) {
          return false;
        }
        float wgt = 1.f;
        if (weights) {
          wgt = weights[IS_WEIGHT_POSITIONAL ? (dataInd - start) : dataInd];
        }
        __m256 vwgt = _mm256_set1_ps(wgt);
        const at::Half* ip = &input[idx * fused_block_size];
        const int64_t next_T0 = (dataInd < index_size - prefdist_T0)
            ? (dataInd + prefdist_T0)
            : dataInd;
        const int64_t idx_pref_T0 = indices[next_T0];
        if (idx_pref_T0 < 0 || idx_pref_T0 >= data_size) {
          return false;
        }
        const at::Half* ip_next_T0 = &input[idx_pref_T0 * fused_block_size];
        vop0 = _mm256_fmadd_ps(
            vwgt,
            _mm256_cvtph_ps(
                _mm_loadu_si128(reinterpret_cast<const __m128i*>(ip + (0)))),
            vop0);
        _mm_prefetch(
            reinterpret_cast<const char*>(&ip_next_T0[0]), _MM_HINT_T0);
        vop8 = _mm256_fmadd_ps(
            vwgt,
            _mm256_cvtph_ps(
                _mm_loadu_si128(reinterpret_cast<const __m128i*>(ip + (8)))),
            vop8);
        // skip unnecessary prefetch of (&ip_next_T0[8])
        vop16 = _mm256_fmadd_ps(
            vwgt,
            _mm256_cvtph_ps(
                _mm_loadu_si128(reinterpret_cast<const __m128i*>(ip + (16)))),
            vop16);
        // skip unnecessary prefetch of (&ip_next_T0[16])
        vop24 = _mm256_fmadd_ps(
            vwgt,
            _mm256_cvtph_ps(
                _mm_loadu_si128(reinterpret_cast<const __m128i*>(ip + (24)))),
            vop24);
        // skip unnecessary prefetch of (&ip_next_T0[24])
      }
      if (!normalize_by_lengths || lengths[rangeIndex] == 0) {
        _mm256_storeu_ps(&op[0], vop0);
        _mm256_storeu_ps(&op[8], vop8);
        _mm256_storeu_ps(&op[16], vop16);
        _mm256_storeu_ps(&op[24], vop24);
      } else {
        __m256 vlen_inv = _mm256_set1_ps(1.0f / lengths[rangeIndex]);
        _mm256_storeu_ps(&op[0], _mm256_mul_ps(vop0, vlen_inv));
        _mm256_storeu_ps(&op[8], _mm256_mul_ps(vop8, vlen_inv));
        _mm256_storeu_ps(&op[16], _mm256_mul_ps(vop16, vlen_inv));
        _mm256_storeu_ps(&op[24], _mm256_mul_ps(vop24, vlen_inv));
      }
    }
  } else if (block_size == 16) {
    // unrolling 2 times
    for (int64_t rangeIndex = 0; rangeIndex < output_size; ++rangeIndex) {
      float* op = &out[rangeIndex * block_size];
      __m256 vop0 = _mm256_setzero_ps();
      __m256 vop8 = _mm256_setzero_ps();
      if (dataInd + lengths[rangeIndex] > index_size) {
        return false;
      }
      for (int64_t start = dataInd; dataInd < start + lengths[rangeIndex];
           ++dataInd) {
        const int64_t idx = indices[dataInd];
        if (idx < 0 || idx >= data_size) {
          return false;
        }
        float wgt = 1.f;
        if (weights) {
          wgt = weights[IS_WEIGHT_POSITIONAL ? (dataInd - start) : dataInd];
        }
        __m256 vwgt = _mm256_set1_ps(wgt);
        const at::Half* ip = &input[idx * fused_block_size];
        const int64_t next_T0 = (dataInd < index_size - prefdist_T0)
            ? (dataInd + prefdist_T0)
            : dataInd;
        const int64_t idx_pref_T0 = indices[next_T0];
        if (idx_pref_T0 < 0 || idx_pref_T0 >= data_size) {
          return false;
        }
        const at::Half* ip_next_T0 = &input[idx_pref_T0 * fused_block_size];
        vop0 = _mm256_fmadd_ps(
            vwgt,
            _mm256_cvtph_ps(
                _mm_loadu_si128(reinterpret_cast<const __m128i*>(ip + (0)))),
            vop0);
        _mm_prefetch(
            reinterpret_cast<const char*>(&ip_next_T0[0]), _MM_HINT_T0);
        vop8 = _mm256_fmadd_ps(
            vwgt,
            _mm256_cvtph_ps(
                _mm_loadu_si128(reinterpret_cast<const __m128i*>(ip + (8)))),
            vop8);
        // skip unnecessary prefetch of (&ip_next_T0[8])
      }
      if (!normalize_by_lengths || lengths[rangeIndex] == 0) {
        _mm256_storeu_ps(&op[0], vop0);
        _mm256_storeu_ps(&op[8], vop8);
      } else {
        __m256 vlen_inv = _mm256_set1_ps(1.0f / lengths[rangeIndex]);
        _mm256_storeu_ps(&op[0], _mm256_mul_ps(vop0, vlen_inv));
        _mm256_storeu_ps(&op[8], _mm256_mul_ps(vop8, vlen_inv));
      }
    }
  } else {
    // generic code
    alignas(64) at::Half vtmp1[8] = {0};
    for (int64_t rangeIndex = 0; rangeIndex < output_size; ++rangeIndex) {
      float* op = &out[rangeIndex * block_size];
      int64_t j = 0;
      for (; j + 8 <= block_size; j += 8) {
        _mm256_storeu_ps(op + j, _mm256_setzero_ps());
      }
      for (; j < block_size; j++) {
        op[j] = 0.0f;
      }
      if (dataInd + lengths[rangeIndex] > index_size) {
        return false;
      }
      for (int64_t start = dataInd; dataInd < start + lengths[rangeIndex];
           ++dataInd) {
        const int64_t idx = indices[dataInd];
        if (idx < 0 || idx >= data_size) {
          return false;
        }
        float wgt = 1.f;
        if (weights) {
          wgt = weights[IS_WEIGHT_POSITIONAL ? (dataInd - start) : dataInd];
        }
        __m256 vwgt = _mm256_set1_ps(wgt);
        const at::Half* ip = &input[idx * fused_block_size];
        const int64_t next_T0 = (dataInd < index_size - prefdist_T0)
            ? (dataInd + prefdist_T0)
            : dataInd;
        const int64_t idx_pref_T0 = indices[next_T0];
        if (idx_pref_T0 < 0 || idx_pref_T0 >= data_size) {
          return false;
        }
        const at::Half* ip_next_T0 = &input[idx_pref_T0 * fused_block_size];
        j = 0;
        for (; j + 8 <= block_size; j += 8) {
          _mm256_storeu_ps(
              &op[j],
              _mm256_fmadd_ps(
                  vwgt,
                  _mm256_cvtph_ps(_mm_loadu_si128(
                      reinterpret_cast<const __m128i*>(&ip[j]))),
                  _mm256_loadu_ps(&op[j])));
          _mm_prefetch(
              reinterpret_cast<const char*>(&ip_next_T0[j]), _MM_HINT_T0);
        }
        for (; j < block_size; j++) {
          vtmp1[0] = ip[j];
          __m256 vtmp2 =
              _mm256_cvtph_ps(*(reinterpret_cast<const __m128i*>(vtmp1)));
          op[j] = std::fma(wgt, ((float*)(&vtmp2))[0], op[j]);
        }
      }
      if (normalize_by_lengths && lengths[rangeIndex]) {
        float len_inv = 1.0f / lengths[rangeIndex];
        __m256 vlen_inv = _mm256_set1_ps(len_inv);
        j = 0;
        for (; j + 8 <= block_size; j += 8) {
          _mm256_storeu_ps(
              &op[j], _mm256_mul_ps(_mm256_loadu_ps(&op[j]), vlen_inv));
        }
        for (; j < block_size; j++) {
          op[j] = len_inv * op[j];
        }
      }
    }
  }
  return dataInd == index_size;
}
bool EmbeddingLookup_int64_t_half_float_false__avx2_fma(
    const int64_t block_size,
    const int64_t output_size,
    const int64_t index_size,
    const int64_t data_size,
    const at::Half* input,
    const int64_t* indices,
    const int* lengths,
    const float* weights,
    const float* scale_bias,
    bool normalize_by_lengths,
    float* out) {
  return EmbeddingLookup_int64_t_half_float__avx2_fma<false>(
      block_size,
      output_size,
      index_size,
      data_size,
      input,
      indices,
      lengths,
      weights,
      scale_bias,
      normalize_by_lengths,
      out);
}
bool EmbeddingLookup_int64_t_half_float_true__avx2_fma(
    const int64_t block_size,
    const int64_t output_size,
    const int64_t index_size,
    const int64_t data_size,
    const at::Half* input,
    const int64_t* indices,
    const int* lengths,
    const float* weights,
    const float* scale_bias,
    bool normalize_by_lengths,
    float* out) {
  return EmbeddingLookup_int64_t_half_float__avx2_fma<true>(
      block_size,
      output_size,
      index_size,
      data_size,
      input,
      indices,
      lengths,
      weights,
      scale_bias,
      normalize_by_lengths,
      out);
}

template <bool IS_WEIGHT_POSITIONAL>
static bool EmbeddingLookup_int32_t_uint8_t_float__avx2_fma(
    const int64_t block_size,
    const int64_t output_size,
    const int64_t index_size,
    const int64_t data_size,
    const uint8_t* input,
    const int* indices,
    const int* lengths,
    const float* weights,
    const float* scale_bias,
    bool normalize_by_lengths,
    float* out) {
  const int prefdist_T0 = 16;
  const int fused_block_size = block_size + 0;
  int dataInd = 0;
  if (block_size == 128) {
    // unrolling 16 times
    for (int rangeIndex = 0; rangeIndex < output_size; ++rangeIndex) {
      float* op = &out[rangeIndex * block_size];
      __m256 vop0 = _mm256_setzero_ps();
      __m256 vop8 = _mm256_setzero_ps();
      __m256 vop16 = _mm256_setzero_ps();
      __m256 vop24 = _mm256_setzero_ps();
      __m256 vop32 = _mm256_setzero_ps();
      __m256 vop40 = _mm256_setzero_ps();
      __m256 vop48 = _mm256_setzero_ps();
      __m256 vop56 = _mm256_setzero_ps();
      __m256 vop64 = _mm256_setzero_ps();
      __m256 vop72 = _mm256_setzero_ps();
      __m256 vop80 = _mm256_setzero_ps();
      __m256 vop88 = _mm256_setzero_ps();
      __m256 vop96 = _mm256_setzero_ps();
      __m256 vop104 = _mm256_setzero_ps();
      __m256 vop112 = _mm256_setzero_ps();
      __m256 vop120 = _mm256_setzero_ps();
      if (dataInd + lengths[rangeIndex] > index_size) {
        return false;
      }
      for (int start = dataInd; dataInd < start + lengths[rangeIndex];
           ++dataInd) {
        const int idx = indices[dataInd];
        if (idx < 0 || idx >= data_size) {
          return false;
        }
        float wgt = 1.f;
        float bio;
        if (weights) {
          wgt = weights[IS_WEIGHT_POSITIONAL ? (dataInd - start) : dataInd];
        }
        bio = wgt * scale_bias[2 * idx + 1];
        wgt = wgt * scale_bias[2 * idx];
        __m256 vbio = _mm256_set1_ps(bio);
        __m256 vwgt = _mm256_set1_ps(wgt);
        const uint8_t* ip = &input[idx * fused_block_size];
        const int next_T0 = (dataInd < index_size - prefdist_T0)
            ? (dataInd + prefdist_T0)
            : dataInd;
        const int idx_pref_T0 = indices[next_T0];
        if (idx_pref_T0 < 0 || idx_pref_T0 >= data_size) {
          return false;
        }
        const uint8_t* ip_next_T0 = &input[idx_pref_T0 * fused_block_size];
        vop0 = _mm256_fmadd_ps(
            vwgt,
            _mm256_cvtepi32_ps(_mm256_cvtepu8_epi32(
                _mm_loadl_epi64(reinterpret_cast<const __m128i*>(ip + (0))))),
            _mm256_add_ps(vop0, vbio));
        _mm_prefetch(
            reinterpret_cast<const char*>(&ip_next_T0[0]), _MM_HINT_T0);
        vop8 = _mm256_fmadd_ps(
            vwgt,
            _mm256_cvtepi32_ps(_mm256_cvtepu8_epi32(
                _mm_loadl_epi64(reinterpret_cast<const __m128i*>(ip + (8))))),
            _mm256_add_ps(vop8, vbio));
        // skip unnecessary prefetch of (&ip_next_T0[8])
        vop16 = _mm256_fmadd_ps(
            vwgt,
            _mm256_cvtepi32_ps(_mm256_cvtepu8_epi32(
                _mm_loadl_epi64(reinterpret_cast<const __m128i*>(ip + (16))))),
            _mm256_add_ps(vop16, vbio));
        // skip unnecessary prefetch of (&ip_next_T0[16])
        vop24 = _mm256_fmadd_ps(
            vwgt,
            _mm256_cvtepi32_ps(_mm256_cvtepu8_epi32(
                _mm_loadl_epi64(reinterpret_cast<const __m128i*>(ip + (24))))),
            _mm256_add_ps(vop24, vbio));
        // skip unnecessary prefetch of (&ip_next_T0[24])
        vop32 = _mm256_fmadd_ps(
            vwgt,
            _mm256_cvtepi32_ps(_mm256_cvtepu8_epi32(
                _mm_loadl_epi64(reinterpret_cast<const __m128i*>(ip + (32))))),
            _mm256_add_ps(vop32, vbio));
        // skip unnecessary prefetch of (&ip_next_T0[32])
        vop40 = _mm256_fmadd_ps(
            vwgt,
            _mm256_cvtepi32_ps(_mm256_cvtepu8_epi32(
                _mm_loadl_epi64(reinterpret_cast<const __m128i*>(ip + (40))))),
            _mm256_add_ps(vop40, vbio));
        // skip unnecessary prefetch of (&ip_next_T0[40])
        vop48 = _mm256_fmadd_ps(
            vwgt,
            _mm256_cvtepi32_ps(_mm256_cvtepu8_epi32(
                _mm_loadl_epi64(reinterpret_cast<const __m128i*>(ip + (48))))),
            _mm256_add_ps(vop48, vbio));
        // skip unnecessary prefetch of (&ip_next_T0[48])
        vop56 = _mm256_fmadd_ps(
            vwgt,
            _mm256_cvtepi32_ps(_mm256_cvtepu8_epi32(
                _mm_loadl_epi64(reinterpret_cast<const __m128i*>(ip + (56))))),
            _mm256_add_ps(vop56, vbio));
        // skip unnecessary prefetch of (&ip_next_T0[56])
        vop64 = _mm256_fmadd_ps(
            vwgt,
            _mm256_cvtepi32_ps(_mm256_cvtepu8_epi32(
                _mm_loadl_epi64(reinterpret_cast<const __m128i*>(ip + (64))))),
            _mm256_add_ps(vop64, vbio));
        _mm_prefetch(
            reinterpret_cast<const char*>(&ip_next_T0[64]), _MM_HINT_T0);
        vop72 = _mm256_fmadd_ps(
            vwgt,
            _mm256_cvtepi32_ps(_mm256_cvtepu8_epi32(
                _mm_loadl_epi64(reinterpret_cast<const __m128i*>(ip + (72))))),
            _mm256_add_ps(vop72, vbio));
        // skip unnecessary prefetch of (&ip_next_T0[72])
        vop80 = _mm256_fmadd_ps(
            vwgt,
            _mm256_cvtepi32_ps(_mm256_cvtepu8_epi32(
                _mm_loadl_epi64(reinterpret_cast<const __m128i*>(ip + (80))))),
            _mm256_add_ps(vop80, vbio));
        // skip unnecessary prefetch of (&ip_next_T0[80])
        vop88 = _mm256_fmadd_ps(
            vwgt,
            _mm256_cvtepi32_ps(_mm256_cvtepu8_epi32(
                _mm_loadl_epi64(reinterpret_cast<const __m128i*>(ip + (88))))),
            _mm256_add_ps(vop88, vbio));
        // skip unnecessary prefetch of (&ip_next_T0[88])
        vop96 = _mm256_fmadd_ps(
            vwgt,
            _mm256_cvtepi32_ps(_mm256_cvtepu8_epi32(
                _mm_loadl_epi64(reinterpret_cast<const __m128i*>(ip + (96))))),
            _mm256_add_ps(vop96, vbio));
        // skip unnecessary prefetch of (&ip_next_T0[96])
        vop104 = _mm256_fmadd_ps(
            vwgt,
            _mm256_cvtepi32_ps(_mm256_cvtepu8_epi32(
                _mm_loadl_epi64(reinterpret_cast<const __m128i*>(ip + (104))))),
            _mm256_add_ps(vop104, vbio));
        // skip unnecessary prefetch of (&ip_next_T0[104])
        vop112 = _mm256_fmadd_ps(
            vwgt,
            _mm256_cvtepi32_ps(_mm256_cvtepu8_epi32(
                _mm_loadl_epi64(reinterpret_cast<const __m128i*>(ip + (112))))),
            _mm256_add_ps(vop112, vbio));
        // skip unnecessary prefetch of (&ip_next_T0[112])
        vop120 = _mm256_fmadd_ps(
            vwgt,
            _mm256_cvtepi32_ps(_mm256_cvtepu8_epi32(
                _mm_loadl_epi64(reinterpret_cast<const __m128i*>(ip + (120))))),
            _mm256_add_ps(vop120, vbio));
        // skip unnecessary prefetch of (&ip_next_T0[120])
      }
      if (!normalize_by_lengths || lengths[rangeIndex] == 0) {
        _mm256_storeu_ps(&op[0], vop0);
        _mm256_storeu_ps(&op[8], vop8);
        _mm256_storeu_ps(&op[16], vop16);
        _mm256_storeu_ps(&op[24], vop24);
        _mm256_storeu_ps(&op[32], vop32);
        _mm256_storeu_ps(&op[40], vop40);
        _mm256_storeu_ps(&op[48], vop48);
        _mm256_storeu_ps(&op[56], vop56);
        _mm256_storeu_ps(&op[64], vop64);
        _mm256_storeu_ps(&op[72], vop72);
        _mm256_storeu_ps(&op[80], vop80);
        _mm256_storeu_ps(&op[88], vop88);
        _mm256_storeu_ps(&op[96], vop96);
        _mm256_storeu_ps(&op[104], vop104);
        _mm256_storeu_ps(&op[112], vop112);
        _mm256_storeu_ps(&op[120], vop120);
      } else {
        __m256 vlen_inv = _mm256_set1_ps(1.0f / lengths[rangeIndex]);
        _mm256_storeu_ps(&op[0], _mm256_mul_ps(vop0, vlen_inv));
        _mm256_storeu_ps(&op[8], _mm256_mul_ps(vop8, vlen_inv));
        _mm256_storeu_ps(&op[16], _mm256_mul_ps(vop16, vlen_inv));
        _mm256_storeu_ps(&op[24], _mm256_mul_ps(vop24, vlen_inv));
        _mm256_storeu_ps(&op[32], _mm256_mul_ps(vop32, vlen_inv));
        _mm256_storeu_ps(&op[40], _mm256_mul_ps(vop40, vlen_inv));
        _mm256_storeu_ps(&op[48], _mm256_mul_ps(vop48, vlen_inv));
        _mm256_storeu_ps(&op[56], _mm256_mul_ps(vop56, vlen_inv));
        _mm256_storeu_ps(&op[64], _mm256_mul_ps(vop64, vlen_inv));
        _mm256_storeu_ps(&op[72], _mm256_mul_ps(vop72, vlen_inv));
        _mm256_storeu_ps(&op[80], _mm256_mul_ps(vop80, vlen_inv));
        _mm256_storeu_ps(&op[88], _mm256_mul_ps(vop88, vlen_inv));
        _mm256_storeu_ps(&op[96], _mm256_mul_ps(vop96, vlen_inv));
        _mm256_storeu_ps(&op[104], _mm256_mul_ps(vop104, vlen_inv));
        _mm256_storeu_ps(&op[112], _mm256_mul_ps(vop112, vlen_inv));
        _mm256_storeu_ps(&op[120], _mm256_mul_ps(vop120, vlen_inv));
      }
    }
  } else if (block_size == 64) {
    // unrolling 8 times
    for (int rangeIndex = 0; rangeIndex < output_size; ++rangeIndex) {
      float* op = &out[rangeIndex * block_size];
      __m256 vop0 = _mm256_setzero_ps();
      __m256 vop8 = _mm256_setzero_ps();
      __m256 vop16 = _mm256_setzero_ps();
      __m256 vop24 = _mm256_setzero_ps();
      __m256 vop32 = _mm256_setzero_ps();
      __m256 vop40 = _mm256_setzero_ps();
      __m256 vop48 = _mm256_setzero_ps();
      __m256 vop56 = _mm256_setzero_ps();
      if (dataInd + lengths[rangeIndex] > index_size) {
        return false;
      }
      for (int start = dataInd; dataInd < start + lengths[rangeIndex];
           ++dataInd) {
        const int idx = indices[dataInd];
        if (idx < 0 || idx >= data_size) {
          return false;
        }
        float wgt = 1.f;
        float bio;
        if (weights) {
          wgt = weights[IS_WEIGHT_POSITIONAL ? (dataInd - start) : dataInd];
        }
        bio = wgt * scale_bias[2 * idx + 1];
        wgt = wgt * scale_bias[2 * idx];
        __m256 vbio = _mm256_set1_ps(bio);
        __m256 vwgt = _mm256_set1_ps(wgt);
        const uint8_t* ip = &input[idx * fused_block_size];
        const int next_T0 = (dataInd < index_size - prefdist_T0)
            ? (dataInd + prefdist_T0)
            : dataInd;
        const int idx_pref_T0 = indices[next_T0];
        if (idx_pref_T0 < 0 || idx_pref_T0 >= data_size) {
          return false;
        }
        const uint8_t* ip_next_T0 = &input[idx_pref_T0 * fused_block_size];
        vop0 = _mm256_fmadd_ps(
            vwgt,
            _mm256_cvtepi32_ps(_mm256_cvtepu8_epi32(
                _mm_loadl_epi64(reinterpret_cast<const __m128i*>(ip + (0))))),
            _mm256_add_ps(vop0, vbio));
        _mm_prefetch(
            reinterpret_cast<const char*>(&ip_next_T0[0]), _MM_HINT_T0);
        vop8 = _mm256_fmadd_ps(
            vwgt,
            _mm256_cvtepi32_ps(_mm256_cvtepu8_epi32(
                _mm_loadl_epi64(reinterpret_cast<const __m128i*>(ip + (8))))),
            _mm256_add_ps(vop8, vbio));
        // skip unnecessary prefetch of (&ip_next_T0[8])
        vop16 = _mm256_fmadd_ps(
            vwgt,
            _mm256_cvtepi32_ps(_mm256_cvtepu8_epi32(
                _mm_loadl_epi64(reinterpret_cast<const __m128i*>(ip + (16))))),
            _mm256_add_ps(vop16, vbio));
        // skip unnecessary prefetch of (&ip_next_T0[16])
        vop24 = _mm256_fmadd_ps(
            vwgt,
            _mm256_cvtepi32_ps(_mm256_cvtepu8_epi32(
                _mm_loadl_epi64(reinterpret_cast<const __m128i*>(ip + (24))))),
            _mm256_add_ps(vop24, vbio));
        // skip unnecessary prefetch of (&ip_next_T0[24])
        vop32 = _mm256_fmadd_ps(
            vwgt,
            _mm256_cvtepi32_ps(_mm256_cvtepu8_epi32(
                _mm_loadl_epi64(reinterpret_cast<const __m128i*>(ip + (32))))),
            _mm256_add_ps(vop32, vbio));
        // skip unnecessary prefetch of (&ip_next_T0[32])
        vop40 = _mm256_fmadd_ps(
            vwgt,
            _mm256_cvtepi32_ps(_mm256_cvtepu8_epi32(
                _mm_loadl_epi64(reinterpret_cast<const __m128i*>(ip + (40))))),
            _mm256_add_ps(vop40, vbio));
        // skip unnecessary prefetch of (&ip_next_T0[40])
        vop48 = _mm256_fmadd_ps(
            vwgt,
            _mm256_cvtepi32_ps(_mm256_cvtepu8_epi32(
                _mm_loadl_epi64(reinterpret_cast<const __m128i*>(ip + (48))))),
            _mm256_add_ps(vop48, vbio));
        // skip unnecessary prefetch of (&ip_next_T0[48])
        vop56 = _mm256_fmadd_ps(
            vwgt,
            _mm256_cvtepi32_ps(_mm256_cvtepu8_epi32(
                _mm_loadl_epi64(reinterpret_cast<const __m128i*>(ip + (56))))),
            _mm256_add_ps(vop56, vbio));
        // skip unnecessary prefetch of (&ip_next_T0[56])
      }
      if (!normalize_by_lengths || lengths[rangeIndex] == 0) {
        _mm256_storeu_ps(&op[0], vop0);
        _mm256_storeu_ps(&op[8], vop8);
        _mm256_storeu_ps(&op[16], vop16);
        _mm256_storeu_ps(&op[24], vop24);
        _mm256_storeu_ps(&op[32], vop32);
        _mm256_storeu_ps(&op[40], vop40);
        _mm256_storeu_ps(&op[48], vop48);
        _mm256_storeu_ps(&op[56], vop56);
      } else {
        __m256 vlen_inv = _mm256_set1_ps(1.0f / lengths[rangeIndex]);
        _mm256_storeu_ps(&op[0], _mm256_mul_ps(vop0, vlen_inv));
        _mm256_storeu_ps(&op[8], _mm256_mul_ps(vop8, vlen_inv));
        _mm256_storeu_ps(&op[16], _mm256_mul_ps(vop16, vlen_inv));
        _mm256_storeu_ps(&op[24], _mm256_mul_ps(vop24, vlen_inv));
        _mm256_storeu_ps(&op[32], _mm256_mul_ps(vop32, vlen_inv));
        _mm256_storeu_ps(&op[40], _mm256_mul_ps(vop40, vlen_inv));
        _mm256_storeu_ps(&op[48], _mm256_mul_ps(vop48, vlen_inv));
        _mm256_storeu_ps(&op[56], _mm256_mul_ps(vop56, vlen_inv));
      }
    }
  } else if (block_size == 32) {
    // unrolling 4 times
    for (int rangeIndex = 0; rangeIndex < output_size; ++rangeIndex) {
      float* op = &out[rangeIndex * block_size];
      __m256 vop0 = _mm256_setzero_ps();
      __m256 vop8 = _mm256_setzero_ps();
      __m256 vop16 = _mm256_setzero_ps();
      __m256 vop24 = _mm256_setzero_ps();
      if (dataInd + lengths[rangeIndex] > index_size) {
        return false;
      }
      for (int start = dataInd; dataInd < start + lengths[rangeIndex];
           ++dataInd) {
        const int idx = indices[dataInd];
        if (idx < 0 || idx >= data_size) {
          return false;
        }
        float wgt = 1.f;
        float bio;
        if (weights) {
          wgt = weights[IS_WEIGHT_POSITIONAL ? (dataInd - start) : dataInd];
        }
        bio = wgt * scale_bias[2 * idx + 1];
        wgt = wgt * scale_bias[2 * idx];
        __m256 vbio = _mm256_set1_ps(bio);
        __m256 vwgt = _mm256_set1_ps(wgt);
        const uint8_t* ip = &input[idx * fused_block_size];
        const int next_T0 = (dataInd < index_size - prefdist_T0)
            ? (dataInd + prefdist_T0)
            : dataInd;
        const int idx_pref_T0 = indices[next_T0];
        if (idx_pref_T0 < 0 || idx_pref_T0 >= data_size) {
          return false;
        }
        const uint8_t* ip_next_T0 = &input[idx_pref_T0 * fused_block_size];
        vop0 = _mm256_fmadd_ps(
            vwgt,
            _mm256_cvtepi32_ps(_mm256_cvtepu8_epi32(
                _mm_loadl_epi64(reinterpret_cast<const __m128i*>(ip + (0))))),
            _mm256_add_ps(vop0, vbio));
        _mm_prefetch(
            reinterpret_cast<const char*>(&ip_next_T0[0]), _MM_HINT_T0);
        vop8 = _mm256_fmadd_ps(
            vwgt,
            _mm256_cvtepi32_ps(_mm256_cvtepu8_epi32(
                _mm_loadl_epi64(reinterpret_cast<const __m128i*>(ip + (8))))),
            _mm256_add_ps(vop8, vbio));
        // skip unnecessary prefetch of (&ip_next_T0[8])
        vop16 = _mm256_fmadd_ps(
            vwgt,
            _mm256_cvtepi32_ps(_mm256_cvtepu8_epi32(
                _mm_loadl_epi64(reinterpret_cast<const __m128i*>(ip + (16))))),
            _mm256_add_ps(vop16, vbio));
        // skip unnecessary prefetch of (&ip_next_T0[16])
        vop24 = _mm256_fmadd_ps(
            vwgt,
            _mm256_cvtepi32_ps(_mm256_cvtepu8_epi32(
                _mm_loadl_epi64(reinterpret_cast<const __m128i*>(ip + (24))))),
            _mm256_add_ps(vop24, vbio));
        // skip unnecessary prefetch of (&ip_next_T0[24])
      }
      if (!normalize_by_lengths || lengths[rangeIndex] == 0) {
        _mm256_storeu_ps(&op[0], vop0);
        _mm256_storeu_ps(&op[8], vop8);
        _mm256_storeu_ps(&op[16], vop16);
        _mm256_storeu_ps(&op[24], vop24);
      } else {
        __m256 vlen_inv = _mm256_set1_ps(1.0f / lengths[rangeIndex]);
        _mm256_storeu_ps(&op[0], _mm256_mul_ps(vop0, vlen_inv));
        _mm256_storeu_ps(&op[8], _mm256_mul_ps(vop8, vlen_inv));
        _mm256_storeu_ps(&op[16], _mm256_mul_ps(vop16, vlen_inv));
        _mm256_storeu_ps(&op[24], _mm256_mul_ps(vop24, vlen_inv));
      }
    }
  } else if (block_size == 16) {
    // unrolling 2 times
    for (int rangeIndex = 0; rangeIndex < output_size; ++rangeIndex) {
      float* op = &out[rangeIndex * block_size];
      __m256 vop0 = _mm256_setzero_ps();
      __m256 vop8 = _mm256_setzero_ps();
      if (dataInd + lengths[rangeIndex] > index_size) {
        return false;
      }
      for (int start = dataInd; dataInd < start + lengths[rangeIndex];
           ++dataInd) {
        const int idx = indices[dataInd];
        if (idx < 0 || idx >= data_size) {
          return false;
        }
        float wgt = 1.f;
        float bio;
        if (weights) {
          wgt = weights[IS_WEIGHT_POSITIONAL ? (dataInd - start) : dataInd];
        }
        bio = wgt * scale_bias[2 * idx + 1];
        wgt = wgt * scale_bias[2 * idx];
        __m256 vbio = _mm256_set1_ps(bio);
        __m256 vwgt = _mm256_set1_ps(wgt);
        const uint8_t* ip = &input[idx * fused_block_size];
        const int next_T0 = (dataInd < index_size - prefdist_T0)
            ? (dataInd + prefdist_T0)
            : dataInd;
        const int idx_pref_T0 = indices[next_T0];
        if (idx_pref_T0 < 0 || idx_pref_T0 >= data_size) {
          return false;
        }
        const uint8_t* ip_next_T0 = &input[idx_pref_T0 * fused_block_size];
        vop0 = _mm256_fmadd_ps(
            vwgt,
            _mm256_cvtepi32_ps(_mm256_cvtepu8_epi32(
                _mm_loadl_epi64(reinterpret_cast<const __m128i*>(ip + (0))))),
            _mm256_add_ps(vop0, vbio));
        _mm_prefetch(
            reinterpret_cast<const char*>(&ip_next_T0[0]), _MM_HINT_T0);
        vop8 = _mm256_fmadd_ps(
            vwgt,
            _mm256_cvtepi32_ps(_mm256_cvtepu8_epi32(
                _mm_loadl_epi64(reinterpret_cast<const __m128i*>(ip + (8))))),
            _mm256_add_ps(vop8, vbio));
        // skip unnecessary prefetch of (&ip_next_T0[8])
      }
      if (!normalize_by_lengths || lengths[rangeIndex] == 0) {
        _mm256_storeu_ps(&op[0], vop0);
        _mm256_storeu_ps(&op[8], vop8);
      } else {
        __m256 vlen_inv = _mm256_set1_ps(1.0f / lengths[rangeIndex]);
        _mm256_storeu_ps(&op[0], _mm256_mul_ps(vop0, vlen_inv));
        _mm256_storeu_ps(&op[8], _mm256_mul_ps(vop8, vlen_inv));
      }
    }
  } else {
    // generic code
    for (int rangeIndex = 0; rangeIndex < output_size; ++rangeIndex) {
      float* op = &out[rangeIndex * block_size];
      int64_t j = 0;
      for (; j + 8 <= block_size; j += 8) {
        _mm256_storeu_ps(op + j, _mm256_setzero_ps());
      }
      for (; j < block_size; j++) {
        op[j] = 0.0f;
      }
      if (dataInd + lengths[rangeIndex] > index_size) {
        return false;
      }
      for (int start = dataInd; dataInd < start + lengths[rangeIndex];
           ++dataInd) {
        const int idx = indices[dataInd];
        if (idx < 0 || idx >= data_size) {
          return false;
        }
        float wgt = 1.f;
        float bio;
        if (weights) {
          wgt = weights[IS_WEIGHT_POSITIONAL ? (dataInd - start) : dataInd];
        }
        bio = wgt * scale_bias[2 * idx + 1];
        wgt = wgt * scale_bias[2 * idx];
        __m256 vbio = _mm256_set1_ps(bio);
        __m256 vwgt = _mm256_set1_ps(wgt);
        const uint8_t* ip = &input[idx * fused_block_size];
        const int next_T0 = (dataInd < index_size - prefdist_T0)
            ? (dataInd + prefdist_T0)
            : dataInd;
        const int idx_pref_T0 = indices[next_T0];
        if (idx_pref_T0 < 0 || idx_pref_T0 >= data_size) {
          return false;
        }
        const uint8_t* ip_next_T0 = &input[idx_pref_T0 * fused_block_size];
        j = 0;
        for (; j + 8 <= block_size; j += 8) {
          _mm256_storeu_ps(
              &op[j],
              _mm256_fmadd_ps(
                  vwgt,
                  _mm256_cvtepi32_ps(_mm256_cvtepu8_epi32(_mm_loadl_epi64(
                      reinterpret_cast<const __m128i*>(&ip[j])))),
                  _mm256_add_ps(_mm256_loadu_ps(&op[j]), vbio)));
          _mm_prefetch(
              reinterpret_cast<const char*>(&ip_next_T0[j]), _MM_HINT_T0);
        }
        for (; j < block_size; j++) {
          op[j] = std::fma(wgt, (float)ip[j], bio + op[j]);
        }
      }
      if (normalize_by_lengths && lengths[rangeIndex]) {
        float len_inv = 1.0f / lengths[rangeIndex];
        __m256 vlen_inv = _mm256_set1_ps(len_inv);
        j = 0;
        for (; j + 8 <= block_size; j += 8) {
          _mm256_storeu_ps(
              &op[j], _mm256_mul_ps(_mm256_loadu_ps(&op[j]), vlen_inv));
        }
        for (; j < block_size; j++) {
          op[j] = len_inv * op[j];
        }
      }
    }
  }
  return dataInd == index_size;
}
bool EmbeddingLookup_int32_t_uint8_t_float_false__avx2_fma(
    const int64_t block_size,
    const int64_t output_size,
    const int64_t index_size,
    const int64_t data_size,
    const uint8_t* input,
    const int* indices,
    const int* lengths,
    const float* weights,
    const float* scale_bias,
    bool normalize_by_lengths,
    float* out) {
  return EmbeddingLookup_int32_t_uint8_t_float__avx2_fma<false>(
      block_size,
      output_size,
      index_size,
      data_size,
      input,
      indices,
      lengths,
      weights,
      scale_bias,
      normalize_by_lengths,
      out);
}
bool EmbeddingLookup_int32_t_uint8_t_float_true__avx2_fma(
    const int64_t block_size,
    const int64_t output_size,
    const int64_t index_size,
    const int64_t data_size,
    const uint8_t* input,
    const int* indices,
    const int* lengths,
    const float* weights,
    const float* scale_bias,
    bool normalize_by_lengths,
    float* out) {
  return EmbeddingLookup_int32_t_uint8_t_float__avx2_fma<true>(
      block_size,
      output_size,
      index_size,
      data_size,
      input,
      indices,
      lengths,
      weights,
      scale_bias,
      normalize_by_lengths,
      out);
}

template <bool IS_WEIGHT_POSITIONAL>
static bool EmbeddingLookup_int64_t_uint8_t_float__avx2_fma(
    const int64_t block_size,
    const int64_t output_size,
    const int64_t index_size,
    const int64_t data_size,
    const uint8_t* input,
    const int64_t* indices,
    const int* lengths,
    const float* weights,
    const float* scale_bias,
    bool normalize_by_lengths,
    float* out) {
  const int64_t prefdist_T0 = 16;
  const int64_t fused_block_size = block_size + 0;
  int64_t dataInd = 0;
  if (block_size == 128) {
    // unrolling 16 times
    for (int64_t rangeIndex = 0; rangeIndex < output_size; ++rangeIndex) {
      float* op = &out[rangeIndex * block_size];
      __m256 vop0 = _mm256_setzero_ps();
      __m256 vop8 = _mm256_setzero_ps();
      __m256 vop16 = _mm256_setzero_ps();
      __m256 vop24 = _mm256_setzero_ps();
      __m256 vop32 = _mm256_setzero_ps();
      __m256 vop40 = _mm256_setzero_ps();
      __m256 vop48 = _mm256_setzero_ps();
      __m256 vop56 = _mm256_setzero_ps();
      __m256 vop64 = _mm256_setzero_ps();
      __m256 vop72 = _mm256_setzero_ps();
      __m256 vop80 = _mm256_setzero_ps();
      __m256 vop88 = _mm256_setzero_ps();
      __m256 vop96 = _mm256_setzero_ps();
      __m256 vop104 = _mm256_setzero_ps();
      __m256 vop112 = _mm256_setzero_ps();
      __m256 vop120 = _mm256_setzero_ps();
      if (dataInd + lengths[rangeIndex] > index_size) {
        return false;
      }
      for (int64_t start = dataInd; dataInd < start + lengths[rangeIndex];
           ++dataInd) {
        const int64_t idx = indices[dataInd];
        if (idx < 0 || idx >= data_size) {
          return false;
        }
        float wgt = 1.f;
        float bio;
        if (weights) {
          wgt = weights[IS_WEIGHT_POSITIONAL ? (dataInd - start) : dataInd];
        }
        bio = wgt * scale_bias[2 * idx + 1];
        wgt = wgt * scale_bias[2 * idx];
        __m256 vbio = _mm256_set1_ps(bio);
        __m256 vwgt = _mm256_set1_ps(wgt);
        const uint8_t* ip = &input[idx * fused_block_size];
        const int64_t next_T0 = (dataInd < index_size - prefdist_T0)
            ? (dataInd + prefdist_T0)
            : dataInd;
        const int64_t idx_pref_T0 = indices[next_T0];
        if (idx_pref_T0 < 0 || idx_pref_T0 >= data_size) {
          return false;
        }
        const uint8_t* ip_next_T0 = &input[idx_pref_T0 * fused_block_size];
        vop0 = _mm256_fmadd_ps(
            vwgt,
            _mm256_cvtepi32_ps(_mm256_cvtepu8_epi32(
                _mm_loadl_epi64(reinterpret_cast<const __m128i*>(ip + (0))))),
            _mm256_add_ps(vop0, vbio));
        _mm_prefetch(
            reinterpret_cast<const char*>(&ip_next_T0[0]), _MM_HINT_T0);
        vop8 = _mm256_fmadd_ps(
            vwgt,
            _mm256_cvtepi32_ps(_mm256_cvtepu8_epi32(
                _mm_loadl_epi64(reinterpret_cast<const __m128i*>(ip + (8))))),
            _mm256_add_ps(vop8, vbio));
        // skip unnecessary prefetch of (&ip_next_T0[8])
        vop16 = _mm256_fmadd_ps(
            vwgt,
            _mm256_cvtepi32_ps(_mm256_cvtepu8_epi32(
                _mm_loadl_epi64(reinterpret_cast<const __m128i*>(ip + (16))))),
            _mm256_add_ps(vop16, vbio));
        // skip unnecessary prefetch of (&ip_next_T0[16])
        vop24 = _mm256_fmadd_ps(
            vwgt,
            _mm256_cvtepi32_ps(_mm256_cvtepu8_epi32(
                _mm_loadl_epi64(reinterpret_cast<const __m128i*>(ip + (24))))),
            _mm256_add_ps(vop24, vbio));
        // skip unnecessary prefetch of (&ip_next_T0[24])
        vop32 = _mm256_fmadd_ps(
            vwgt,
            _mm256_cvtepi32_ps(_mm256_cvtepu8_epi32(
                _mm_loadl_epi64(reinterpret_cast<const __m128i*>(ip + (32))))),
            _mm256_add_ps(vop32, vbio));
        // skip unnecessary prefetch of (&ip_next_T0[32])
        vop40 = _mm256_fmadd_ps(
            vwgt,
            _mm256_cvtepi32_ps(_mm256_cvtepu8_epi32(
                _mm_loadl_epi64(reinterpret_cast<const __m128i*>(ip + (40))))),
            _mm256_add_ps(vop40, vbio));
        // skip unnecessary prefetch of (&ip_next_T0[40])
        vop48 = _mm256_fmadd_ps(
            vwgt,
            _mm256_cvtepi32_ps(_mm256_cvtepu8_epi32(
                _mm_loadl_epi64(reinterpret_cast<const __m128i*>(ip + (48))))),
            _mm256_add_ps(vop48, vbio));
        // skip unnecessary prefetch of (&ip_next_T0[48])
        vop56 = _mm256_fmadd_ps(
            vwgt,
            _mm256_cvtepi32_ps(_mm256_cvtepu8_epi32(
                _mm_loadl_epi64(reinterpret_cast<const __m128i*>(ip + (56))))),
            _mm256_add_ps(vop56, vbio));
        // skip unnecessary prefetch of (&ip_next_T0[56])
        vop64 = _mm256_fmadd_ps(
            vwgt,
            _mm256_cvtepi32_ps(_mm256_cvtepu8_epi32(
                _mm_loadl_epi64(reinterpret_cast<const __m128i*>(ip + (64))))),
            _mm256_add_ps(vop64, vbio));
        _mm_prefetch(
            reinterpret_cast<const char*>(&ip_next_T0[64]), _MM_HINT_T0);
        vop72 = _mm256_fmadd_ps(
            vwgt,
            _mm256_cvtepi32_ps(_mm256_cvtepu8_epi32(
                _mm_loadl_epi64(reinterpret_cast<const __m128i*>(ip + (72))))),
            _mm256_add_ps(vop72, vbio));
        // skip unnecessary prefetch of (&ip_next_T0[72])
        vop80 = _mm256_fmadd_ps(
            vwgt,
            _mm256_cvtepi32_ps(_mm256_cvtepu8_epi32(
                _mm_loadl_epi64(reinterpret_cast<const __m128i*>(ip + (80))))),
            _mm256_add_ps(vop80, vbio));
        // skip unnecessary prefetch of (&ip_next_T0[80])
        vop88 = _mm256_fmadd_ps(
            vwgt,
            _mm256_cvtepi32_ps(_mm256_cvtepu8_epi32(
                _mm_loadl_epi64(reinterpret_cast<const __m128i*>(ip + (88))))),
            _mm256_add_ps(vop88, vbio));
        // skip unnecessary prefetch of (&ip_next_T0[88])
        vop96 = _mm256_fmadd_ps(
            vwgt,
            _mm256_cvtepi32_ps(_mm256_cvtepu8_epi32(
                _mm_loadl_epi64(reinterpret_cast<const __m128i*>(ip + (96))))),
            _mm256_add_ps(vop96, vbio));
        // skip unnecessary prefetch of (&ip_next_T0[96])
        vop104 = _mm256_fmadd_ps(
            vwgt,
            _mm256_cvtepi32_ps(_mm256_cvtepu8_epi32(
                _mm_loadl_epi64(reinterpret_cast<const __m128i*>(ip + (104))))),
            _mm256_add_ps(vop104, vbio));
        // skip unnecessary prefetch of (&ip_next_T0[104])
        vop112 = _mm256_fmadd_ps(
            vwgt,
            _mm256_cvtepi32_ps(_mm256_cvtepu8_epi32(
                _mm_loadl_epi64(reinterpret_cast<const __m128i*>(ip + (112))))),
            _mm256_add_ps(vop112, vbio));
        // skip unnecessary prefetch of (&ip_next_T0[112])
        vop120 = _mm256_fmadd_ps(
            vwgt,
            _mm256_cvtepi32_ps(_mm256_cvtepu8_epi32(
                _mm_loadl_epi64(reinterpret_cast<const __m128i*>(ip + (120))))),
            _mm256_add_ps(vop120, vbio));
        // skip unnecessary prefetch of (&ip_next_T0[120])
      }
      if (!normalize_by_lengths || lengths[rangeIndex] == 0) {
        _mm256_storeu_ps(&op[0], vop0);
        _mm256_storeu_ps(&op[8], vop8);
        _mm256_storeu_ps(&op[16], vop16);
        _mm256_storeu_ps(&op[24], vop24);
        _mm256_storeu_ps(&op[32], vop32);
        _mm256_storeu_ps(&op[40], vop40);
        _mm256_storeu_ps(&op[48], vop48);
        _mm256_storeu_ps(&op[56], vop56);
        _mm256_storeu_ps(&op[64], vop64);
        _mm256_storeu_ps(&op[72], vop72);
        _mm256_storeu_ps(&op[80], vop80);
        _mm256_storeu_ps(&op[88], vop88);
        _mm256_storeu_ps(&op[96], vop96);
        _mm256_storeu_ps(&op[104], vop104);
        _mm256_storeu_ps(&op[112], vop112);
        _mm256_storeu_ps(&op[120], vop120);
      } else {
        __m256 vlen_inv = _mm256_set1_ps(1.0f / lengths[rangeIndex]);
        _mm256_storeu_ps(&op[0], _mm256_mul_ps(vop0, vlen_inv));
        _mm256_storeu_ps(&op[8], _mm256_mul_ps(vop8, vlen_inv));
        _mm256_storeu_ps(&op[16], _mm256_mul_ps(vop16, vlen_inv));
        _mm256_storeu_ps(&op[24], _mm256_mul_ps(vop24, vlen_inv));
        _mm256_storeu_ps(&op[32], _mm256_mul_ps(vop32, vlen_inv));
        _mm256_storeu_ps(&op[40], _mm256_mul_ps(vop40, vlen_inv));
        _mm256_storeu_ps(&op[48], _mm256_mul_ps(vop48, vlen_inv));
        _mm256_storeu_ps(&op[56], _mm256_mul_ps(vop56, vlen_inv));
        _mm256_storeu_ps(&op[64], _mm256_mul_ps(vop64, vlen_inv));
        _mm256_storeu_ps(&op[72], _mm256_mul_ps(vop72, vlen_inv));
        _mm256_storeu_ps(&op[80], _mm256_mul_ps(vop80, vlen_inv));
        _mm256_storeu_ps(&op[88], _mm256_mul_ps(vop88, vlen_inv));
        _mm256_storeu_ps(&op[96], _mm256_mul_ps(vop96, vlen_inv));
        _mm256_storeu_ps(&op[104], _mm256_mul_ps(vop104, vlen_inv));
        _mm256_storeu_ps(&op[112], _mm256_mul_ps(vop112, vlen_inv));
        _mm256_storeu_ps(&op[120], _mm256_mul_ps(vop120, vlen_inv));
      }
    }
  } else if (block_size == 64) {
    // unrolling 8 times
    for (int64_t rangeIndex = 0; rangeIndex < output_size; ++rangeIndex) {
      float* op = &out[rangeIndex * block_size];
      __m256 vop0 = _mm256_setzero_ps();
      __m256 vop8 = _mm256_setzero_ps();
      __m256 vop16 = _mm256_setzero_ps();
      __m256 vop24 = _mm256_setzero_ps();
      __m256 vop32 = _mm256_setzero_ps();
      __m256 vop40 = _mm256_setzero_ps();
      __m256 vop48 = _mm256_setzero_ps();
      __m256 vop56 = _mm256_setzero_ps();
      if (dataInd + lengths[rangeIndex] > index_size) {
        return false;
      }
      for (int64_t start = dataInd; dataInd < start + lengths[rangeIndex];
           ++dataInd) {
        const int64_t idx = indices[dataInd];
        if (idx < 0 || idx >= data_size) {
          return false;
        }
        float wgt = 1.f;
        float bio;
        if (weights) {
          wgt = weights[IS_WEIGHT_POSITIONAL ? (dataInd - start) : dataInd];
        }
        bio = wgt * scale_bias[2 * idx + 1];
        wgt = wgt * scale_bias[2 * idx];
        __m256 vbio = _mm256_set1_ps(bio);
        __m256 vwgt = _mm256_set1_ps(wgt);
        const uint8_t* ip = &input[idx * fused_block_size];
        const int64_t next_T0 = (dataInd < index_size - prefdist_T0)
            ? (dataInd + prefdist_T0)
            : dataInd;
        const int64_t idx_pref_T0 = indices[next_T0];
        if (idx_pref_T0 < 0 || idx_pref_T0 >= data_size) {
          return false;
        }
        const uint8_t* ip_next_T0 = &input[idx_pref_T0 * fused_block_size];
        vop0 = _mm256_fmadd_ps(
            vwgt,
            _mm256_cvtepi32_ps(_mm256_cvtepu8_epi32(
                _mm_loadl_epi64(reinterpret_cast<const __m128i*>(ip + (0))))),
            _mm256_add_ps(vop0, vbio));
        _mm_prefetch(
            reinterpret_cast<const char*>(&ip_next_T0[0]), _MM_HINT_T0);
        vop8 = _mm256_fmadd_ps(
            vwgt,
            _mm256_cvtepi32_ps(_mm256_cvtepu8_epi32(
                _mm_loadl_epi64(reinterpret_cast<const __m128i*>(ip + (8))))),
            _mm256_add_ps(vop8, vbio));
        // skip unnecessary prefetch of (&ip_next_T0[8])
        vop16 = _mm256_fmadd_ps(
            vwgt,
            _mm256_cvtepi32_ps(_mm256_cvtepu8_epi32(
                _mm_loadl_epi64(reinterpret_cast<const __m128i*>(ip + (16))))),
            _mm256_add_ps(vop16, vbio));
        // skip unnecessary prefetch of (&ip_next_T0[16])
        vop24 = _mm256_fmadd_ps(
            vwgt,
            _mm256_cvtepi32_ps(_mm256_cvtepu8_epi32(
                _mm_loadl_epi64(reinterpret_cast<const __m128i*>(ip + (24))))),
            _mm256_add_ps(vop24, vbio));
        // skip unnecessary prefetch of (&ip_next_T0[24])
        vop32 = _mm256_fmadd_ps(
            vwgt,
            _mm256_cvtepi32_ps(_mm256_cvtepu8_epi32(
                _mm_loadl_epi64(reinterpret_cast<const __m128i*>(ip + (32))))),
            _mm256_add_ps(vop32, vbio));
        // skip unnecessary prefetch of (&ip_next_T0[32])
        vop40 = _mm256_fmadd_ps(
            vwgt,
            _mm256_cvtepi32_ps(_mm256_cvtepu8_epi32(
                _mm_loadl_epi64(reinterpret_cast<const __m128i*>(ip + (40))))),
            _mm256_add_ps(vop40, vbio));
        // skip unnecessary prefetch of (&ip_next_T0[40])
        vop48 = _mm256_fmadd_ps(
            vwgt,
            _mm256_cvtepi32_ps(_mm256_cvtepu8_epi32(
                _mm_loadl_epi64(reinterpret_cast<const __m128i*>(ip + (48))))),
            _mm256_add_ps(vop48, vbio));
        // skip unnecessary prefetch of (&ip_next_T0[48])
        vop56 = _mm256_fmadd_ps(
            vwgt,
            _mm256_cvtepi32_ps(_mm256_cvtepu8_epi32(
                _mm_loadl_epi64(reinterpret_cast<const __m128i*>(ip + (56))))),
            _mm256_add_ps(vop56, vbio));
        // skip unnecessary prefetch of (&ip_next_T0[56])
      }
      if (!normalize_by_lengths || lengths[rangeIndex] == 0) {
        _mm256_storeu_ps(&op[0], vop0);
        _mm256_storeu_ps(&op[8], vop8);
        _mm256_storeu_ps(&op[16], vop16);
        _mm256_storeu_ps(&op[24], vop24);
        _mm256_storeu_ps(&op[32], vop32);
        _mm256_storeu_ps(&op[40], vop40);
        _mm256_storeu_ps(&op[48], vop48);
        _mm256_storeu_ps(&op[56], vop56);
      } else {
        __m256 vlen_inv = _mm256_set1_ps(1.0f / lengths[rangeIndex]);
        _mm256_storeu_ps(&op[0], _mm256_mul_ps(vop0, vlen_inv));
        _mm256_storeu_ps(&op[8], _mm256_mul_ps(vop8, vlen_inv));
        _mm256_storeu_ps(&op[16], _mm256_mul_ps(vop16, vlen_inv));
        _mm256_storeu_ps(&op[24], _mm256_mul_ps(vop24, vlen_inv));
        _mm256_storeu_ps(&op[32], _mm256_mul_ps(vop32, vlen_inv));
        _mm256_storeu_ps(&op[40], _mm256_mul_ps(vop40, vlen_inv));
        _mm256_storeu_ps(&op[48], _mm256_mul_ps(vop48, vlen_inv));
        _mm256_storeu_ps(&op[56], _mm256_mul_ps(vop56, vlen_inv));
      }
    }
  } else if (block_size == 32) {
    // unrolling 4 times
    for (int64_t rangeIndex = 0; rangeIndex < output_size; ++rangeIndex) {
      float* op = &out[rangeIndex * block_size];
      __m256 vop0 = _mm256_setzero_ps();
      __m256 vop8 = _mm256_setzero_ps();
      __m256 vop16 = _mm256_setzero_ps();
      __m256 vop24 = _mm256_setzero_ps();
      if (dataInd + lengths[rangeIndex] > index_size) {
        return false;
      }
      for (int64_t start = dataInd; dataInd < start + lengths[rangeIndex];
           ++dataInd) {
        const int64_t idx = indices[dataInd];
        if (idx < 0 || idx >= data_size) {
          return false;
        }
        float wgt = 1.f;
        float bio;
        if (weights) {
          wgt = weights[IS_WEIGHT_POSITIONAL ? (dataInd - start) : dataInd];
        }
        bio = wgt * scale_bias[2 * idx + 1];
        wgt = wgt * scale_bias[2 * idx];
        __m256 vbio = _mm256_set1_ps(bio);
        __m256 vwgt = _mm256_set1_ps(wgt);
        const uint8_t* ip = &input[idx * fused_block_size];
        const int64_t next_T0 = (dataInd < index_size - prefdist_T0)
            ? (dataInd + prefdist_T0)
            : dataInd;
        const int64_t idx_pref_T0 = indices[next_T0];
        if (idx_pref_T0 < 0 || idx_pref_T0 >= data_size) {
          return false;
        }
        const uint8_t* ip_next_T0 = &input[idx_pref_T0 * fused_block_size];
        vop0 = _mm256_fmadd_ps(
            vwgt,
            _mm256_cvtepi32_ps(_mm256_cvtepu8_epi32(
                _mm_loadl_epi64(reinterpret_cast<const __m128i*>(ip + (0))))),
            _mm256_add_ps(vop0, vbio));
        _mm_prefetch(
            reinterpret_cast<const char*>(&ip_next_T0[0]), _MM_HINT_T0);
        vop8 = _mm256_fmadd_ps(
            vwgt,
            _mm256_cvtepi32_ps(_mm256_cvtepu8_epi32(
                _mm_loadl_epi64(reinterpret_cast<const __m128i*>(ip + (8))))),
            _mm256_add_ps(vop8, vbio));
        // skip unnecessary prefetch of (&ip_next_T0[8])
        vop16 = _mm256_fmadd_ps(
            vwgt,
            _mm256_cvtepi32_ps(_mm256_cvtepu8_epi32(
                _mm_loadl_epi64(reinterpret_cast<const __m128i*>(ip + (16))))),
            _mm256_add_ps(vop16, vbio));
        // skip unnecessary prefetch of (&ip_next_T0[16])
        vop24 = _mm256_fmadd_ps(
            vwgt,
            _mm256_cvtepi32_ps(_mm256_cvtepu8_epi32(
                _mm_loadl_epi64(reinterpret_cast<const __m128i*>(ip + (24))))),
            _mm256_add_ps(vop24, vbio));
        // skip unnecessary prefetch of (&ip_next_T0[24])
      }
      if (!normalize_by_lengths || lengths[rangeIndex] == 0) {
        _mm256_storeu_ps(&op[0], vop0);
        _mm256_storeu_ps(&op[8], vop8);
        _mm256_storeu_ps(&op[16], vop16);
        _mm256_storeu_ps(&op[24], vop24);
      } else {
        __m256 vlen_inv = _mm256_set1_ps(1.0f / lengths[rangeIndex]);
        _mm256_storeu_ps(&op[0], _mm256_mul_ps(vop0, vlen_inv));
        _mm256_storeu_ps(&op[8], _mm256_mul_ps(vop8, vlen_inv));
        _mm256_storeu_ps(&op[16], _mm256_mul_ps(vop16, vlen_inv));
        _mm256_storeu_ps(&op[24], _mm256_mul_ps(vop24, vlen_inv));
      }
    }
  } else if (block_size == 16) {
    // unrolling 2 times
    for (int64_t rangeIndex = 0; rangeIndex < output_size; ++rangeIndex) {
      float* op = &out[rangeIndex * block_size];
      __m256 vop0 = _mm256_setzero_ps();
      __m256 vop8 = _mm256_setzero_ps();
      if (dataInd + lengths[rangeIndex] > index_size) {
        return false;
      }
      for (int64_t start = dataInd; dataInd < start + lengths[rangeIndex];
           ++dataInd) {
        const int64_t idx = indices[dataInd];
        if (idx < 0 || idx >= data_size) {
          return false;
        }
        float wgt = 1.f;
        float bio;
        if (weights) {
          wgt = weights[IS_WEIGHT_POSITIONAL ? (dataInd - start) : dataInd];
        }
        bio = wgt * scale_bias[2 * idx + 1];
        wgt = wgt * scale_bias[2 * idx];
        __m256 vbio = _mm256_set1_ps(bio);
        __m256 vwgt = _mm256_set1_ps(wgt);
        const uint8_t* ip = &input[idx * fused_block_size];
        const int64_t next_T0 = (dataInd < index_size - prefdist_T0)
            ? (dataInd + prefdist_T0)
            : dataInd;
        const int64_t idx_pref_T0 = indices[next_T0];
        if (idx_pref_T0 < 0 || idx_pref_T0 >= data_size) {
          return false;
        }
        const uint8_t* ip_next_T0 = &input[idx_pref_T0 * fused_block_size];
        vop0 = _mm256_fmadd_ps(
            vwgt,
            _mm256_cvtepi32_ps(_mm256_cvtepu8_epi32(
                _mm_loadl_epi64(reinterpret_cast<const __m128i*>(ip + (0))))),
            _mm256_add_ps(vop0, vbio));
        _mm_prefetch(
            reinterpret_cast<const char*>(&ip_next_T0[0]), _MM_HINT_T0);
        vop8 = _mm256_fmadd_ps(
            vwgt,
            _mm256_cvtepi32_ps(_mm256_cvtepu8_epi32(
                _mm_loadl_epi64(reinterpret_cast<const __m128i*>(ip + (8))))),
            _mm256_add_ps(vop8, vbio));
        // skip unnecessary prefetch of (&ip_next_T0[8])
      }
      if (!normalize_by_lengths || lengths[rangeIndex] == 0) {
        _mm256_storeu_ps(&op[0], vop0);
        _mm256_storeu_ps(&op[8], vop8);
      } else {
        __m256 vlen_inv = _mm256_set1_ps(1.0f / lengths[rangeIndex]);
        _mm256_storeu_ps(&op[0], _mm256_mul_ps(vop0, vlen_inv));
        _mm256_storeu_ps(&op[8], _mm256_mul_ps(vop8, vlen_inv));
      }
    }
  } else {
    // generic code
    for (int64_t rangeIndex = 0; rangeIndex < output_size; ++rangeIndex) {
      float* op = &out[rangeIndex * block_size];
      int64_t j = 0;
      for (; j + 8 <= block_size; j += 8) {
        _mm256_storeu_ps(op + j, _mm256_setzero_ps());
      }
      for (; j < block_size; j++) {
        op[j] = 0.0f;
      }
      if (dataInd + lengths[rangeIndex] > index_size) {
        return false;
      }
      for (int64_t start = dataInd; dataInd < start + lengths[rangeIndex];
           ++dataInd) {
        const int64_t idx = indices[dataInd];
        if (idx < 0 || idx >= data_size) {
          return false;
        }
        float wgt = 1.f;
        float bio;
        if (weights) {
          wgt = weights[IS_WEIGHT_POSITIONAL ? (dataInd - start) : dataInd];
        }
        bio = wgt * scale_bias[2 * idx + 1];
        wgt = wgt * scale_bias[2 * idx];
        __m256 vbio = _mm256_set1_ps(bio);
        __m256 vwgt = _mm256_set1_ps(wgt);
        const uint8_t* ip = &input[idx * fused_block_size];
        const int64_t next_T0 = (dataInd < index_size - prefdist_T0)
            ? (dataInd + prefdist_T0)
            : dataInd;
        const int64_t idx_pref_T0 = indices[next_T0];
        if (idx_pref_T0 < 0 || idx_pref_T0 >= data_size) {
          return false;
        }
        const uint8_t* ip_next_T0 = &input[idx_pref_T0 * fused_block_size];
        j = 0;
        for (; j + 8 <= block_size; j += 8) {
          _mm256_storeu_ps(
              &op[j],
              _mm256_fmadd_ps(
                  vwgt,
                  _mm256_cvtepi32_ps(_mm256_cvtepu8_epi32(_mm_loadl_epi64(
                      reinterpret_cast<const __m128i*>(&ip[j])))),
                  _mm256_add_ps(_mm256_loadu_ps(&op[j]), vbio)));
          _mm_prefetch(
              reinterpret_cast<const char*>(&ip_next_T0[j]), _MM_HINT_T0);
        }
        for (; j < block_size; j++) {
          op[j] = std::fma(wgt, (float)ip[j], bio + op[j]);
        }
      }
      if (normalize_by_lengths && lengths[rangeIndex]) {
        float len_inv = 1.0f / lengths[rangeIndex];
        __m256 vlen_inv = _mm256_set1_ps(len_inv);
        j = 0;
        for (; j + 8 <= block_size; j += 8) {
          _mm256_storeu_ps(
              &op[j], _mm256_mul_ps(_mm256_loadu_ps(&op[j]), vlen_inv));
        }
        for (; j < block_size; j++) {
          op[j] = len_inv * op[j];
        }
      }
    }
  }
  return dataInd == index_size;
}
bool EmbeddingLookup_int64_t_uint8_t_float_false__avx2_fma(
    const int64_t block_size,
    const int64_t output_size,
    const int64_t index_size,
    const int64_t data_size,
    const uint8_t* input,
    const int64_t* indices,
    const int* lengths,
    const float* weights,
    const float* scale_bias,
    bool normalize_by_lengths,
    float* out) {
  return EmbeddingLookup_int64_t_uint8_t_float__avx2_fma<false>(
      block_size,
      output_size,
      index_size,
      data_size,
      input,
      indices,
      lengths,
      weights,
      scale_bias,
      normalize_by_lengths,
      out);
}
bool EmbeddingLookup_int64_t_uint8_t_float_true__avx2_fma(
    const int64_t block_size,
    const int64_t output_size,
    const int64_t index_size,
    const int64_t data_size,
    const uint8_t* input,
    const int64_t* indices,
    const int* lengths,
    const float* weights,
    const float* scale_bias,
    bool normalize_by_lengths,
    float* out) {
  return EmbeddingLookup_int64_t_uint8_t_float__avx2_fma<true>(
      block_size,
      output_size,
      index_size,
      data_size,
      input,
      indices,
      lengths,
      weights,
      scale_bias,
      normalize_by_lengths,
      out);
}

} // namespace caffe2
