# Supplementary material for: A lightweight intrusion detection method for IoT based on deep learning and dynamic quantization
Source: PeerJ Comput Sci. 2023 Sep 22;9:e1569. doi: 10.7717/peerj-cs.1569 (PMC10557502; doi:10.7717/peerj-cs.1569)
Supplement: Supplemental Information 1 [file peerj-cs-09-1569-s001.zip › source code/CIC IDS2017 experiment/contrast experiment/kzhe_train3.py]

# noinspection PyUnresolvedReferences
# noinspection PyUnresolvedReferences
import os
# noinspection PyUnresolvedReferences
# from datetime import time
import time
import numpy as np
import pandas as pd
import seaborn as sns
import torch
import torch.nn as nn
# noinspection PyUnresolvedReferences
from caffe2.perfkernels.hp_emblookup_codegen import args
from scipy.constants import alpha
from sklearn import preprocessing
from sklearn.metrics import precision_recall_fscore_support as score
from sklearn.model_selection import train_test_split, KFold
# noinspection PyUnresolvedReferences
# from tests.optimizers.test_tolerance import kwargs
from torch.utils.data import Dataset, DataLoader
from cic_cnn import Pca
from torchvision import transforms

sns.set(color_codes=True)
# noinspection PyUnresolvedReferences
import matplotlib.pyplot as plt
# noinspection PyUnresolvedReferences
from torch.autograd import Variable
torch.manual_seed(1)

# EPOCH = 70  # train the training data n times
EPOCH = 30
TIME_STEP = None  # rnn time step
BATCH_SIZE = 256
INPUT_SIZE = 18  # rnn input size
LR = 0.03  # learning rate

class CustomDataset(Dataset):
    def __init__(self, features, labels):
        self.features = features
        self.labels = labels

    def __len__(self):
        return (len(self.labels))

    def __getitem__(self, index):  # 通过数据样本中每个样本对应的索引，将该样本从数据列表中取出来
        return self.features[index], self.labels[index]

dataroot = r"D:\dataset\deeplearningCVE\MachineLearningCVE\CICIDS2017.csv"
df = pd.read_csv(dataroot, header=0, low_memory=False)
from sklearn import preprocessing

scaler = preprocessing.MinMaxScaler()  # 0-1标准化方法
# scaler = preprocessing.StandardScaler() # z-score标准化方法
df.iloc[:, 0:-1] = scaler.fit_transform(df.iloc[:, 0:-1])
# iloc[]:对数据进行位置索引，从而在数据表中提取出相应的数据
# fit_transform():先对数据拟合fit，找到整体指标，如均值、方差、最大值最小值等等（根据具体转换的目的），再对数据进行转换transform，从而实现数据的标准化、归一化
from collections import Counter

print(Counter(df[' Label']))
x_train, x_test, y_train, y_test = train_test_split(df.iloc[:, 0:-1].values, df[' Label'].values, test_size=0.2,
                                                    random_state=666)
# x_train, x_val, y_train, y_val = train_test_split(x_train, y_train, test_size=0.2, random_state=666)

x_train,x_test = Pca().pca(x_train,x_test)


device = torch.device("cuda" if torch.cuda.is_available() else "cpu")

class BiLSTM(nn.Module):
    def __init__(self):
        super(BiLSTM, self).__init__()
        self.lstm = nn.LSTM(
            input_size=INPUT_SIZE,
            hidden_size=32,
            #batch_first=True,
            bidirectional=True,
        )
        # 全连接层
        self.fc = nn.Linear(32 * 2, 6)

    def forward(self, x):
        # x: [batch_size, max_len, n_class]
        #BATCH_SIZE = x.shape[0]
        x = x.transpose(0, 1)  # input : [max_len, batch_size, n_class]
        # 返回一个张量，它是输入的装置版本
        # hidden_state = torch.randn(1*2, 64, 32)  # [num_layers(=1) * num_directions(=2), batch_size, n_hidden]
        # cell_state = torch.randn(1*2, 64, 32)  #[num_layers(=1) * num_direction(=2), batch_size, n_hidden]

        r_out, (h_n, h_c) = self.lstm(x)
        #r_out = self.out(r_out[:, -1, :])
        #r_out, (_, _) = self.lstm(x, (hidden_state, cell_state))  # [max_len, batch_size, n_hidden * 2]
        r_out = r_out[-1]  # [batch_size, n_hidden * 2]
        model = self.fc(r_out)  # model : [batch_size, n_class]
        return model

bilstm = BiLSTM()
print(bilstm)
print(bilstm.parameters)
# optimizer = torch.optim.Adam(bilstm.parameters(), lr=LR, weight_decay=0.004)  # optimize all cnn parameters
# torch.optim.lr_scheduler.StepLR(optimizer, step_size=20, gamma=0.1, last_epoch=-1)
# optimizer = torch.optim.RMSprop(bilstm.parameters(), lr=LR)
# loss_func = nn.CrossEntropyLoss()  # the target label is not one-hotted

total = sum([param.nelement() for param in bilstm.parameters()])
print("Number of parameter: %.2fM" % (total / 1e6))

kf = KFold(n_splits=5, shuffle=True)
acc_list = []
pre_list = []
recall_list = []
f1_list = []
for train_index, test_index in kf.split(x_train):
    # net = EdgeNeXt(in_channels=1, stem_features=64, depths=[1, 1, 3, 1], widths=[256, 512, 1024, 2048], num_classes=5,
    #                classifier_dropout=0.5).to(device)
    loss_func = nn.CrossEntropyLoss()
    # optimizer = torch.optim.Adam(bilstm.parameters(), lr=LR, weight_decay=0.007)
    # optimizer = torch.optim.Adam(lr=1e-3, params=bilstm.parameters())
    optimizer = torch.optim.Adam(lr=0.03, params=bilstm.parameters())

    X_train, X_val = x_train[train_index, :], x_train[test_index, :]
    Y_train, Y_val = y_train[train_index], y_train[test_index]
    train_data = CustomDataset(X_train, Y_train)
    train_loader = DataLoader(train_data, batch_size=BATCH_SIZE, shuffle=True)
    val_data = CustomDataset(X_val, Y_val)
    val_loader = DataLoader(val_data, batch_size=BATCH_SIZE, shuffle=True)
    test_data = CustomDataset(x_test, y_test)
    test_loader = DataLoader(test_data, batch_size=BATCH_SIZE, shuffle=True)

    best_acc = 0.0
    for epoch in range(EPOCH):
        print(epoch)
        epoch_start_time = time.time()
        train_acc = 0.0
        train_loss = 0.0
        val_acc = 0.0
        val_loss = 0.0

        bilstm.train()  # 确保 model 是在 train model (开启 Dropout 等...)
        for step, (b_x, b_y) in enumerate(train_loader):  # (b_x, b_y)里面包含输入数据（inputs）(tensor类型的）和标签（labels）(tensor类型）
            b_x = b_x.view(-1, 1, INPUT_SIZE).float()  # reshape x to (batch,time_step,input_size)
            # 重新定义矩阵的形状，view中一个参数定为-1，代表动态调整这个维度上的元素个数，以保证元素的总数不变。
            train_pred =bilstm(b_x)# rnn output
            loss = loss_func(train_pred, b_y)  # 利用model得到预测的概率分布，这里实际上就是去呼叫model的forward函數
            optimizer.zero_grad()  # 用optimizer將model参数的gradient清零
            loss.backward()  # 利用back propagation算出每个参数的gradient
            optimizer.step()  # 以optimizer用gradient更新参数值

            train_acc += np.sum(np.argmax(train_pred.cpu().data.numpy(), axis=1) == b_y.numpy())
            train_loss += loss.item()

        bilstm.eval()
        with torch.no_grad():
            for step, (a_x, a_y) in enumerate(val_loader):
                a_x = a_x.view(-1, 1, INPUT_SIZE).float()
                val_pred = bilstm(a_x)
                loss = loss_func(val_pred, a_y)

                val_acc += np.sum(np.argmax(val_pred.cpu().data.numpy(), axis=1) == a_y.numpy())
                val_loss += loss.item()

            if best_acc < val_acc:
                best_acc = val_acc
                torch.save(bilstm.state_dict(), 'best_model_feature.pth')

            print('[%03d/%03d] %2.2f sec(s) Train Acc: %3.6f Loss: %3.6f | Val Acc: %3.6f loss: %3.6f' % \
                (epoch + 1, EPOCH, time.time() - epoch_start_time, \
                train_acc / train_data.__len__(), train_loss / train_data.__len__(), val_acc / val_data.__len__(),val_loss / val_data.__len__()))

import torch.quantization

bilstm = BiLSTM().to(device)
bilstm.load_state_dict(torch.load('best_model_feature.pth'))
quantized_model = torch.quantization.quantize_dynamic(
    bilstm, {nn.LSTM, nn.Linear}, dtype=torch.qint8
)
print(quantized_model)

def print_size_of_model(model):
    torch.save(model.state_dict(), "temp.p")
    print('Size (MB):', os.path.getsize("temp.p")/1e6)
    os.remove('temp.p')

print_size_of_model(bilstm)
print_size_of_model(quantized_model)

# torch.save(bilstm, 'kztest.pkl')
# torch.save(bilstm.state_dict(), 'best_model_feature.pth')

torch.save(quantized_model, 'outQuant.pth')
torch.save(quantized_model.state_dict(), 'best_model_feature.pth')
# torch.jit.save(torch.jit.script(quantized_model), 'outQuant.pth')
# loaded_quantized_model = torch.jit.load('outQuant.pth')
test_transform = transforms.Compose([
    transforms.ToPILImage(),
    transforms.ToTensor(),
])

basis = torch.load('outQuant.pth')
basis.load_state_dict(torch.load('best_model_feature.pth'))
basis.eval()
prediction_basis = []
test_acc = 0.0
with torch.no_grad():
    for step, (c_x, c_y) in enumerate(test_loader):
        c_x = c_x.view(-1, 1, INPUT_SIZE).float()
        test_pred = basis(c_x)
        test_acc += np.sum(np.argmax(test_pred.cpu().data.numpy(), axis=1) == c_y.numpy())

        # 將結果 print 出來
    print('test Acc: %3.6f ' % \
          (test_acc / test_data.__len__()))
