# Supplementary material for: A lightweight intrusion detection method for IoT based on deep learning and dynamic quantization
Source: PeerJ Comput Sci. 2023 Sep 22;9:e1569. doi: 10.7717/peerj-cs.1569 (PMC10557502; doi:10.7717/peerj-cs.1569)
Supplement: Supplemental Information 1 [file peerj-cs-09-1569-s001.zip › source code/CIC IDS2017 experiment/contrast experiment/mergewesday.py]

import pandas as pd

SaveFile_Name = r"D:\dataset\cicfriday\Wedsday.csv"
LoadFile_Name = r"D:\dataset\cicfriday\Wednesday-workingHours.pcap_ISCX.csv"

df=pd.read_csv(LoadFile_Name,header=0,low_memory=False)
size_mapping = {'BENIGN':0, 'DDoS':1, 'PortScan':2,'Bot':3,'DoS Hulk':4, 'DoS GoldenEye':5,'DoS slowloris':6,'DoS Slowhttptest':7,'Heartbleed':8}
df[' Label'] = df[' Label'].map(size_mapping)  # 采用映射编码对离散特征进行编码
pd.set_option('mode.use_inf_as_na', True)  # 将无穷设置为缺失值
df['Flow Bytes/s']=df['Flow Bytes/s'].astype('float64')  # 仅改变指定的'Flow Bytes/s'列的数据类型
df[' Flow Packets/s']=df[' Flow Packets/s'].astype('float64')
df['Flow Bytes/s'].fillna(df['Flow Bytes/s'].mean(),inplace=True)  # 用'Flow Bytes/s'列的平均值去填充'Flow Bytes/s'列的缺失值
df[' Flow Packets/s'].fillna(df[' Flow Packets/s'].mean(),inplace=True)

df.to_csv(SaveFile_Name,index=False,mode='a+')  # 将DataFrame(df)写入到SaveFile_Name这一csv文件，不保存索引，打开一个文件用于读写
