# Supplementary material for: A lightweight intrusion detection method for IoT based on deep learning and dynamic quantization
Source: PeerJ Comput Sci. 2023 Sep 22;9:e1569. doi: 10.7717/peerj-cs.1569 (PMC10557502; doi:10.7717/peerj-cs.1569)
Supplement: Supplemental Information 1 [file peerj-cs-09-1569-s001.zip › source code/CIC IDS2017 experiment/contrast experiment/report.log]

2022-08-31 16:09:26,210 - pyswarms.single.global_best - INFO - Optimize for 1000 iters with {'c1': 0.5, 'c2': 0.3, 'w': 0.9}
2022-08-31 16:09:26,522 - pyswarms.single.global_best - INFO - Optimization finished | best cost: 6.215194426102641e-44, best pos: [-2.41724272e-22 -6.10026291e-23]
2022-09-03 16:37:46,063 - pyswarms.single.global_best - INFO - Optimize for 1000 iters with {'c1': 0.5, 'c2': 0.3, 'w': 0.9}
2022-09-03 18:31:30,048 - pyswarms.single.global_best - INFO - Optimize for 1000 iters with {'c1': 0.5, 'c2': 0.3, 'w': 0.9}
