# Supplementary material for: A lightweight intrusion detection method for IoT based on deep learning and dynamic quantization
Source: PeerJ Comput Sci. 2023 Sep 22;9:e1569. doi: 10.7717/peerj-cs.1569 (PMC10557502; doi:10.7717/peerj-cs.1569)
Supplement: Supplemental Information 1 [file peerj-cs-09-1569-s001.zip › source code/N-BaIoT experiment/contrast experiment/MLPM.py]

import pandas as pd
import matplotlib.pyplot as plt
import numpy as np
import torch
import time
import os
from sklearn.model_selection import train_test_split, KFold, cross_val_score
# from sklearn.cross_validation import train_test_split
from torch.utils.data import Dataset, DataLoader
from multipre import x_train, x_val, x_test, y_train, y_val, y_test
from sklearn.linear_model import LogisticRegression
# from sklearn.cross_validation import KFold, cross_val_score
from sklearn.metrics import confusion_matrix,recall_score,classification_report,f1_score
from sklearn.ensemble import IsolationForest,RandomForestClassifier
from sklearn import svm
import itertools
from torch import nn
from torchvision import transforms

# noinspection PyUnresolvedReferences
import matplotlib.pyplot as plt
# noinspection PyUnresolvedReferences
from torch.autograd import Variable
torch.manual_seed(1)
np.random.seed(1)
torch.manual_seed(1)
torch.cuda.manual_seed_all(1)
torch.backends.cudnn.benchmark = False
torch.backends.cudnn.deterministic = True
torch.backends.cudnn.enabled = False

EPOCH = 50  # train the training data n times
TIME_STEP = None  # rnn time step
BATCH_SIZE = 292
INPUT_SIZE = 24  # rnn input size
LR = 0.001  # learning rate

class CustomDataset(Dataset):
    def __init__(self, features, labels):
        self.features = features
        self.labels = labels

    def __len__(self):
        return (len(self.labels))

    def __getitem__(self, index):  # 通过数据样本中每个样本对应的索引，将该样本从数据列表中取出来
        return self.features[index], self.labels[index]


train_data = CustomDataset(x_train, y_train)
test_data = CustomDataset(x_test, y_test)
val_data = CustomDataset(x_val, y_val)
train_loader = DataLoader(train_data, batch_size=BATCH_SIZE, shuffle=True)
test_loader = DataLoader(test_data, batch_size=BATCH_SIZE, shuffle=True)
val_loader = DataLoader(val_data, batch_size=BATCH_SIZE, shuffle=True)

device = torch.device("cuda" if torch.cuda.is_available() else "cpu")

from sklearn.metrics import accuracy_score, recall_score, precision_score, f1_score

from sklearn.neural_network import MLPClassifier
clf = MLPClassifier(solver='adam', alpha=1e-5, hidden_layer_sizes=(28, 14), random_state=1)
clf.fit(x_train, y_train)

y_pred = clf.predict(x_test)
acc = accuracy_score(y_test, y_pred)
precision = precision_score(y_test, y_pred, average='weighted')
recall = recall_score(y_test, y_pred, average='weighted')
f1 = f1_score(y_test, y_pred, average='weighted')

# accuracy is 0.9329235163538707, precision is 0.9361260787842635, recall is 0.9329235163538707, f1 score is 0.9334960049480963
# accuracy is 0.9749798007002424, precision is 0.9831367450374873, recall is 0.9749798007002424, f1 score is 0.9784177021252124
print("accuracy is {0}, precision is {1}, recall is {2}, f1 score is {3}".format(acc, precision, recall, f1))
