# Supplementary material for: A lightweight intrusion detection method for IoT based on deep learning and dynamic quantization
Source: PeerJ Comput Sci. 2023 Sep 22;9:e1569. doi: 10.7717/peerj-cs.1569 (PMC10557502; doi:10.7717/peerj-cs.1569)
Supplement: Supplemental Information 1 [file peerj-cs-09-1569-s001.zip › source code/N-BaIoT experiment/contrast experiment/nbo-dlblstm.py]

import numpy as np
import pandas as pd
import matplotlib.pyplot as plt
from matplotlib import rcParams

classes = ['BENIGN', 'ACK', 'Scan', 'SYN', 'UDP', 'UDPP']
confusion_matrix = np.array([(7499, 0, 3, 2, 0, 0), (0, 15219, 0, 0, 12, 0), (0, 2, 16102, 0, 0, 0), (0, 0, 0, 18492, 0, 0), (0, 0, 0, 0, 35573, 0), (0, 0, 0, 0, 0, 12344)],
                            dtype=np.int)  # 输入特征矩阵
proportion = []
for i in confusion_matrix:
    for j in i:
        temp = j / (np.sum(i))
        proportion.append(temp)
# print(np.sum(confusion_matrix[0]))
# print(proportion)
pshow = []
for i in proportion:
    pt = "%.2f%%" % (i * 100)
    pshow.append(pt)
proportion = np.array(proportion).reshape(6, 6)  # reshape(列的长度，行的长度)
pshow = np.array(pshow).reshape(6, 6)
# print(pshow)
config = {
    "font.family": 'Times New Roman',  # 设置字体类型
}
rcParams.update(config)
plt.imshow(proportion, interpolation='nearest', cmap=plt.cm.Blues)  # 按照像素显示出矩阵
# (改变颜色：'Greys', 'Purples', 'Blues', 'Greens', 'Oranges', 'Reds','YlOrBr', 'YlOrRd',
# 'OrRd', 'PuRd', 'RdPu', 'BuPu','GnBu', 'PuBu', 'YlGnBu', 'PuBuGn', 'BuGn', 'YlGn')
plt.title('confusion_matrix')
plt.colorbar()
tick_marks = np.arange(len(classes))
plt.xticks(tick_marks, classes, fontsize=12, rotation=45)
plt.yticks(tick_marks, classes, fontsize=12)

thresh = confusion_matrix.max() / 2.
# iters = [[i,j] for i in range(len(classes)) for j in range((classes))]
# ij配对，遍历矩阵迭代器
iters = np.reshape([[[i, j] for j in range(6)] for i in range(6)], (confusion_matrix.size, 2))
for i, j in iters:
    if (i == j):
        plt.text(j, i, format(confusion_matrix[i, j]), va='center', ha='center', fontsize=12, color='white',
                 weight=5)  # 显示对应的数字
        # plt.text(j, i + 0.12, pshow[i, j], va='center', ha='center', fontsize=12, color='white')
    else:
        plt.text(j, i, format(confusion_matrix[i, j]), va='center', ha='center', fontsize=12)  # 显示对应的数字
        # plt.text(j, i + 0.12, pshow[i, j], va='center', ha='center', fontsize=12)

plt.grid(False)  # 关闭背景的网格线
plt.ylabel('Target', fontsize=16)
plt.xlabel('Predicted', fontsize=16)
plt.tight_layout()
plt.show()
