# Supplementary material for: A lightweight intrusion detection method for IoT based on deep learning and dynamic quantization
Source: PeerJ Comput Sci. 2023 Sep 22;9:e1569. doi: 10.7717/peerj-cs.1569 (PMC10557502; doi:10.7717/peerj-cs.1569)
Supplement: Supplemental Information 1 [file peerj-cs-09-1569-s001.zip › source code/N-BaIoT experiment/contrast experiment/pre1.py]

print("\nImporting Packages...##",end=" ")
import pandas as pd
import numpy as np
from sklearn.model_selection import train_test_split
from sklearn.preprocessing import StandardScaler
from sklearn.utils import shuffle
from Pca import Pca
print("IMPORT DONE.\n")

print("Reading Data...##",end=" ")
cdata = pd.read_csv("../Data/benign_traffic.csv")
ack = pd.read_csv("../Data/ack.csv")
scan = pd.read_csv("../Data/scan.csv")
syn = pd.read_csv("../Data/syn.csv")
udpplain = pd.read_csv("../Data/udpplain.csv")
print("Read SucessFull.\n")

print(cdata)
print(ack)
print(scan)
print(syn)
print(udpplain)
#checking the dimensions
print("Cdata SHape: ", cdata.shape)
#print(cdata.head())
print("Scan Shape : ", ack.shape)
print("Scan Shape : ", scan.shape)
print("Scan Shape : ", syn.shape)
print("Scan Shape : ", udpplain.shape)

#Tagging Clean Traffic as 0 and Threat Traffic as 1
ack['Out'] = 1
scan['Out'] = 1
syn['Out'] = 1
udpplain['Out'] = 1
cdata['Out'] = 0

#combining two DataFrames
comb=pd.concat([cdata,scan,syn,ack,udpplain],axis=0)
print("The COMBINED shape : ",comb.shape)
comb=shuffle(comb)
Output=comb['Out']
comb=comb.drop(['Out'],axis=1)
comb=comb.drop(['HpHp_L0.01_pcc'],axis=1)
comb1=comb.iloc[:,:28] # Removing all the Outlier Columns

#Output.to_csv('Output.csv')

Output=np.array(Output).flatten()
print("After remove: ",comb.shape)
print("\nThe OUTPUt is : \n",Output)
print("\nOutput SHAPE : ",Output.shape)

#Standardization
comb_std=(comb-(comb.mean()))/(comb.std())
comb_std_arra=np.array(comb_std)

#Using SKLearn
scale=StandardScaler()
scale.fit(comb1)
scale.transform(comb1)
#comb1.to_csv('comb1.csv')

#Normalization
comb_norm=(comb-(comb.min()))/((comb.max())-comb.min())
#comb_norm_arra=np.array(comb_norm)

#print("After Norm : ",comb_norm_arra.shape)

#Testing/Training Data
from sklearn.decomposition import IncrementalPCA
ipca = IncrementalPCA(n_components=14)
X = comb1.values
y = Output
ipca.fit(X, y)
X_new = ipca.transform(X)
x_train, x_test, y_train, y_test = train_test_split(comb1.values, Output, test_size=0.2, random_state=666)
x_train, x_val, y_train, y_val = train_test_split(x_train, y_train, test_size=0.2, random_state=666)

print(x_train.shape)
